# Supplementary material for: A proteome view of structural, functional, and taxonomic characteristics of major protein domain clusters
Source: Sci Rep. 2017 Oct 27;7:14210. doi: 10.1038/s41598-017-13297-0 (PMC5660162; doi:10.1038/s41598-017-13297-0)
Supplement: Supplementary file 2 — Supplementary Dataset [file 41598_2017_13297_MOESM2_ESM.xlsx]

## Sheet: Table S2
Table S2.	A full list of the 6580 protein domains analyzed, with their PD cluster, species, and CATH and GO annotations.
Domain ID	Domain Name	PD cluster*a	Taxa IDs	CATH	GO
IPR007618	Herpesvirus UL87, N-terminal	Un	948595	-	-
IPR015215	BmKX domain	Un	184922, 658858	-	-
IPR027355	Arteriviridae metal-binding domain	Un	1160507	-	GO:0046872
IPR008743	Arterivirus Nsp2, peptidase C33	Un	630390	-	GO:0016032, GO:0019082
IPR009419	Viral polyprotein, parechovirus P3A	Un	573826	-	GO:0019012
IPR007689	A-alpha-Y mating type-dependent binding domain	Un	578458	-	GO:0006355, GO:0019953
IPR021035	Glycoprotein 60, Cryptosporidium spp	Un	237895, 353152	-	-
IPR008741	Arterivirus papain-like cysteine protease alpha (PCPalpha) domain	Un	759273	-	GO:0004197
IPR021572	Telomerase reverse transcriptase, TEN domain	Un	312017	-	-
IPR026370	Tetrahymanol synthase	Un	312017, 5888	-	-
IPR011328	Salt-mediated killer toxin, alpha subunit	Un	559304	4.10.420.10	-
IPR011327	Killer toxin, SMK, alpha subunit	Un	559304, 590646	3.30.44.10	-
IPR016029	Inner layer core protein VP3, Reovirus	Un	7070	-	GO:0005198
IPR001641	Spumavirus aspartic protease A9	Un	7668, 400682, 580340	-	GO:0004190, GO:0006508
IPR002620	Peptidase C9, alphavirus nsp2pro	Un	400682	-	-
IPR025876	Trafficking protein particle complex subunit 11, C-terminal domain	Un	10090, 5874, 5722, 1076696, 5759, 370354, 73239, 99883	-	-
IPR018845	Initiator binding domain	Un	5722	1.10.10.10	-
IPR024238	Initiator binding protein 39kDa, C-terminal	Un	5722	-	-
IPR024290	Schizont-infected cell agglutination, extracellular alpha domain	Un	5851	-	-
IPR024285	Schizont-infected cell agglutination, extracellular beta domain	Un	5851	-	-
IPR021032	Duffy-antigen binding, N-terminal	Un	5851, 126793	-	-
IPR021015	Duffy-antigen binding, C-terminal	Un	5851, 126793	-	GO:0016020
IPR024288	Schizont-infected cell agglutination, C-terminal domain	Un	5851, 126793, 36329	-	-
IPR006526	Exported protein, PHISTa/b/c, conserved domain, Plasmodium	Un	5851, 126793, 36329	-	-
IPR006387	CPW-WPC domain	Un	5851, 5874, 5875, 5865, 5811, 423536, 5823, 5825, 126793, 7739, 572307, 36329, 73239	-	-
IPR024730	Merozoite surface protein, EGF domain 1	Un	5851, 45351, 5823, 5825, 6669, 126793, 34765, 572307, 36329, 73239, 9305	2.10.25.10	-
IPR010901	Merozoite surface 1, C-terminal	Un	5851, 7230, 7238, 5823, 5825, 126793, 36329, 73239	-	GO:0009405, GO:0016020
IPR019111	Plasmodium RESA N-terminal domain	Un	5851, 5823, 126793, 36329, 73239	-	-
IPR022089	Tryptophan/threonine-rich plasmodium antigen, C-terminal	Un	5851, 5823, 5825, 126793, 36329, 73239	-	-
IPR024056	Apical membrane antigen 1 domain	Un	5851, 5823, 5825, 126793, 36329, 73239	4.10.1010.10	-
IPR024781	Merozoite surface protein, C-terminal	Un	5851, 5823, 5825, 126793, 36329, 73239	-	-
IPR006491	Plasmodium yoelii subtelomeric PYST-C2	Un	5823, 73239	-	-
IPR006488	Uncharacterised domain PYST-C1, N-terminal	Un	5823, 5825, 73239	-	-
IPR021984	Sialidase enzyme penultimate C-terminal	Un	195102, 195103, 5823, 5825, 289380, 73239	-	-
IPR010884	Sexual stage antigen s48/45	Un	5851, 314723, 224326, 5874, 5875, 314724, 5865, 390236, 5823, 5825, 126793, 290434, 521007, 521008, 36329, 521010, 73239, 445985	-	-
IPR024988	Domain of unknown function DUF3890	Un	224326, 390236, 290434, 521007, 521008, 521010, 412418, 412419, 445985, 1155096	-	-
IPR023322	Outer surface lipoprotein domain	Un	224326, 390236, 290434, 521007, 521008, 521010, 445985	3.90.930.1	-
IPR024691	Micronemal protein 1, galectin-like domain	Un	5811, 572307	-	-
IPR004028	Retroviral Gag polyprotein, M	Un	347834, 216596, 9031, 311403	1.10.150.90	-
IPR012344	Matrix protein, N-terminal, lentiviral and alpha-retroviral	Un	9031	1.10.150.90	GO:0005198, GO:0019028
IPR023359	Dihydroorotate dehydrogenase A, chain A, domain 2	Un	353153	-	-
IPR021282	Dispersed gene family protein 1, domain 5	Un	353153, 5693	-	-
IPR021053	Dispersed gene family protein 1, C-terminal	Un	353153, 5693	-	-
IPR022144	Domain of unknown function DUF3676	Un	353153, 5693	-	-
IPR021004	Dispersed gene family protein 1, domain 4	Un	353153, 5693	-	-
IPR008751	Peptidase C53, pestivirus Npro	Un	679716, 999953	-	GO:0016032, GO:0019082
IPR019609	Variant surface glycoprotein, trypanosome, C-terminal	Un	679716, 159749, 999953	-	-
IPR003633	Phospholipase C, variant-surface-glycoprotein	Un	679716, 426428, 6183, 7220, 7227, 353153, 5693, 999953, 1068625, 1055687, 7245, 7091	-	GO:0047396, GO:0006650
IPR025932	Trypanosome variant surface glycoprotein, B-type, N-terminal domain	Un	679716, 999953, 1068625, 1055687	-	-
IPR001812	Trypanosome variant surface glycoprotein, A-type, N-terminal domain	Un	679716, 999953, 1068625, 1055687	1.10.470.10, 3.90.150.10	GO:0020012
IPR012457	Domain of unknown function DUF1663	Un	679716, 353153, 5693, 999953, 1068625, 1055687	-	-
IPR015232	Domain of unknown function DUF1935	Un	679716, 5671, 5660, 5664, 353153, 5693, 999953, 981087, 1068625, 929439, 1055687	2.60.40.1180	-
IPR015206	Domain of unknown function DUF1930	Un	679716, 5671, 5660, 5664, 353153, 5693, 999953, 981087, 1068625, 929439, 1055687	3.30.1670.10	-
IPR025487	Domain of unknown function DUF4379	Un	679716, 213810, 452863, 553483, 243090, 423211, 391038, 679901, 101510, 5671, 714359, 357809, 5660, 5664, 203119, 100226, 632772, 1204414, 353153, 564608, 405534, 12968, 1033837, 5693, 716544, 999953, 196627, 1144275, 296587, 515622, 981087, 1068625, 929439, 695560, 1055687, 573061	-	-
IPR025682	CpXC domain	Un	679716, 479434, 491080, 410358, 573413, 903814, 480224, 383372, 316274, 491079, 491078, 351160, 545695, 326427, 324602, 357808, 445932, 455434, 926569, 931626, 243276, 243275, 666714, 286636, 926550, 744872, 525919, 329726, 471855, 999953, 502025, 309801, 158190, 699246, 545776, 158189, 869216	-	-
IPR003857	Major outer sheath protein, N-terminal	Un	491080, 491079, 491078, 455434, 243276, 243275, 666714, 545776	-	-
IPR003872	Major outer sheath protein, C-terminal	Un	491080, 491079, 491078, 455434, 243276, 243275, 666714, 545776	-	-
IPR002540	Peptidase S30, polyprotein P1, potyvirus	Un	10141, 12957, 886377	-	GO:0004197, GO:0006508
IPR022549	Domain of unknown function DUF3627	Un	10141, 1094619	-	-
IPR018570	Phytotoxin, PcF	Un	403677, 164328, 1094619	-	-
IPR014897	PBCV-specific basic adaptor	Un	316279, 403677, 316278, 929562, 1094619, 761193	-	-
IPR014900	Transcription factor AL2, zinc ribbon	Un	2880, 795797, 4081, 589865, 3847, 380749, 272569	-	-
IPR016114	African swine fever virus, p72, major capsid	Un	2880	2.70.9.20	GO:0005198, GO:0019028
IPR007542	Virus, major coat protein, C-terminal	Un	2880	2.70.9.20, 2.70.9.10	GO:0005198, GO:0019028
IPR016112	Virus, hexon	Un	2880, 65071	2.60.120.20, 2.70.9.30, 2.70.9.10, 3.90.39.10, 3.90.249.10, 2.170.9.10, 2.70.9.20	GO:0005198, GO:0019028
IPR016111	Hexon coat protein, subdomain 4	Un	44689, 2880, 65071	2.70.9.10, 3.90.39.10	GO:0005198, GO:0019028
IPR015347	STAT transcription factor homologue, coiled coil	Un	44689, 13642, 1054147, 5786	1.20.58.240, 2.60.40.340	-
IPR007643	Dictyostelium spore coat protein, N-terminal	Un	44689, 13642, 1054147, 5786	-	-
IPR015383	Cortexillin I, coiled coil	Un	237631, 425265, 44689, 1128400, 13642, 1054147, 5786, 999809	1.20.5.1050	-
IPR011874	Fibro-slime	Un	378806, 1142394, 448385, 483219, 44689, 203122, 111780, 349521, 59374, 13642, 377629, 85643, 1054147, 471855, 1144275, 1085623, 5786, 246197, 112509, 469383, 757424, 65393, 1042156	-	-
IPR024437	Domain of unknown function DUF3825	Un	936154, 452652, 44689, 653938, 13642, 633147, 637381, 41431, 610130, 203275, 436017, 886377, 1054147, 471852, 70448, 96561, 292459	-	-
IPR008888	Ustilago B locus mating-type	Un	237631, 1128400, 999809	-	GO:0003677, GO:0005634
IPR000937	Icosahedral viral capsid protein, S domain	Un	1028729	2.60.120.20	GO:0005198, GO:0019028
IPR002532	Hantavirus glycoprotein G2	Un	426428, 12968, 660025	-	GO:0030683, GO:0019012
IPR021084	Het-s, C-terminal	Un	413071, 426428, 229533, 515849, 660122, 1028729, 660025, 452589	-	-
IPR023226	Glycoside hydrolase, family 49, N-terminal domain	Un	413071, 498257, 426428, 660122, 441960, 526221, 660025	2.60.350.10	GO:0004553
IPR001788	Tymovirus, RNA-dependent RNA polymerase	Un	7159, 755178, 387093	-	GO:0003723, GO:0003968, GO:0006351
IPR000208	RNA-directed RNA polymerase, flavivirus	Un	7159, 235909	3.40.50.150	GO:0003968, GO:0005524
IPR001157	Flavivirus non-structural protein NS1	Un	7159	-	-
IPR024352	RNA-dependent RNA polymerase L C-terminal domain, paramyxovirus	Un	7091	-	-
IPR026890	Mo-gavirales mRNA-capping domain V	Un	7159, 7091	-	-
IPR014023	Mo-gavirales RNA-directed RNA polymerase catalytic domain	Un	760192, 7159, 104421, 7091	-	GO:0003968, GO:0004482, GO:0005524, GO:0006370, GO:0019012
IPR001665	Norovirus peptidase C37	Un	7029	2.40.10.10	GO:0004197, GO:0006508
IPR007094	RNA-directed RNA polymerase, catalytic domain	Un	7159, 7029	3.30.70.270, 4.10.880.10	GO:0003968, GO:0019079
IPR007099	RNA-directed RNA polymerase, negative-strand RNA virus	Un	13642, 7029, 45351	-	GO:0003968, GO:0019079
IPR023330	Rhabdovirus nucleocapsid, N-terminal	Un	7159, 7029, 6279, 7176, 6945	1.10.3570.10	-
IPR023331	Rhabdovirus nucleocapsid, C-terminal	Un	7159, 7238, 7029, 6279, 7176, 6945, 121224	1.10.3610.10	-
IPR000448	Rhabdovirus nucleocapsid	Un	7159, 7238, 7029, 6279, 7176, 655819, 6945, 121224	1.10.3610.10, 1.10.3570.10	GO:0019013
IPR000069	Envelope glycoprotein M, flavivirus	Un	13686	-	GO:0019058, GO:0019028
IPR007096	RNA-directed RNA polymerase, bacteriophage, catalytic domain	Un	693216, 349124, 6669, 1116231	-	GO:0003968, GO:0019079
IPR001462	Hepadnaviral P protein, C-terminal	Un	610380	-	GO:0004523
IPR013607	Parvovirus coat protein VP1, N-terminal	Un	7029, 6669, 7425, 104421	-	GO:0005198, GO:0019028
IPR021007	Complementary sex determiner, C-terminal	Un	103372, 12957, 610380, 7425, 104421, 7460	-	-
IPR022063	Complementary sex determination, N-terminal	Un	103372, 12957, 610380, 13686, 6669, 7425, 104421, 7460	-	-
IPR018272	PRANC domain	Un	66084, 357244, 7425, 334380	-	-
IPR014070	Wolbachia palindromic element (WPE)	Un	66084, 570417, 292805, 163164	-	-
IPR021712	Uncharacterised domain UPF0506	Un	6183, 486041, 79923, 8128	-	-
IPR001257	Parvovirus non-structural protein 1, helicase domain	Un	63737, 6183, 7029, 6669, 365659, 79923	3.40.50.300	GO:0019079
IPR011998	Flavivirus glycoprotein central and dimerisation domain	Un	79923	2.60.98.10, 3.30.67.10, 3.30.387.10, 2.60.40.350	GO:0046983
IPR022731	Dermaseptin	Un	6183	-	-
IPR015200	Gp45 sliding clamp, C-terminal	Un	554373	3.70.10.10	-
IPR013944	Oxidoreductase putative, C-terminal	Un	237631, 425265, 403677, 283643, 1220162, 367775, 164328, 1128400, 1094619, 747676, 240176, 578458, 578457, 486041, 650164, 671144, 764103, 630390, 418459, 358681, 936435, 400682, 235443, 597362, 1186058, 401053, 999809, 1109443, 936046, 481743, 717982, 1078123, 214684, 284812, 402676	-	-
IPR024589	Fungal ligninase, C-terminal	Un	554373, 426418, 1213859, 240176, 486041, 650164, 561896, 1126212, 597362, 936046, 717982	1.10.520.10, 1.10.420.10	-
IPR022692	Geminivirus AL1 replication-associated protein, central domain	Un	578457, 486041, 936435	-	GO:0016888
IPR024441	Mating-type protein, C-terminal domain	Un	554373, 240176, 578457, 486041, 936435, 1078123	-	-
IPR006064	Cytokinin glycosidase	Un	486041, 176299, 311402	-	-
IPR022690	Geminivirus AL1 replication-associated protein, catalytic domain	Un	213810, 681288, 425011, 578457, 486041, 322098, 936435, 59748, 451804, 262768	3.40.1310.20	GO:0006260
IPR021970	Sequence-variable mosaic (SVM), signal sequence	Un	322098, 482235, 59748, 262768	-	-
IPR024566	Colicin, receptor domain	Un	9258, 768492, 290338, 45351, 9483, 585396, 562	1.10.287.620	-
IPR023355	Myotoxin/Anenome neurotoxin domain	Un	9258, 45351	2.20.20.10	-
IPR009105	Colicin E3-like ribonuclease domain	Un	479435, 1005058, 315749, 111780, 316055, 216595, 203119, 741091, 406817, 8083, 994484, 290338, 745277, 720555, 228400, 665029, 640132, 562, 243365, 716540, 205922	3.10.380.10	GO:0003723, GO:0016788, GO:0043022, GO:0009405
IPR002588	Tymovirus methyltransferase	Un	573729	-	GO:0003723, GO:0008174, GO:0006396, GO:0080009
IPR021746	DIPSY domain	Un	284812, 402676	-	-
IPR018909	Carbohydrate binding, septum localised	Un	771870, 336722, 515849, 367110, 578455, 1126212, 510952, 510951, 1209962, 306901, 655863, 656061, 655819, 242507, 284812, 573729, 402676	-	-
IPR020389	Aggregative adherence fimbria I, AAF/I	Un	367110, 510952, 510951, 1134782, 562, 1133852, 1133853	-	-
IPR015164	K cyclin, C-terminal	Un	9785, 9103, 7897	1.10.472.10	-
IPR015193	Switch protein XOL-1, GHMP-like	Un	31234, 6239, 6238, 135651, 281687	3.30.70.1000, 3.30.230.10	-
IPR015192	Switch protein XOL-1, N-terminal	Un	31234, 6239, 6238, 135651, 281687	3.30.230.10, 3.30.70.1000	-
IPR011508	RSD-2, N-terminal	Un	31234, 6239, 6238, 135651, 281687	-	-
IPR003366	CUB-like domain	Un	31234, 6239, 6238, 135651, 281687	-	-
IPR003125	Domain of unknown function WSN	Un	31234, 6239, 6238, 135651, 281687	-	-
IPR006582	MD domain	Un	31234, 6239, 6238, 135651, 281687	-	-
IPR006570	SPK	Un	31234, 6239, 6238, 135651, 281687	-	-
IPR002593	Domain of unknown function DX	Un	31234, 6239, 6238, 135651, 281687	-	-
IPR012885	F-box associated domain, type 2	Un	31234, 6239, 6238, 135651, 281687	-	-
IPR009658	Domain of unknown function DUF1248	Un	31234, 6239, 6238, 135651, 281687	-	-
IPR005098	Domain of unknown function DUF281	Un	31234, 6239, 6238, 135651, 281687	-	-
IPR002900	Domain of unknown function DUF38, Caenorhabditis species	Un	31234, 6239, 6238, 744872, 135651, 281687	-	-
IPR009878	Phlebovirus glycoprotein G2	Un	31234, 6239, 6238, 54126, 135651, 281687	-	-
IPR002542	Domain of unknown function DUF19	Un	31234, 6239, 6238, 54126, 135651, 281687	-	-
IPR007026	CC domain	Un	31234, 6239, 6238, 54126, 135651, 281687	-	-
IPR015367	Transcription factor CEP-1, DNA-binding domain	Un	31234, 6239, 6238, 857967, 5825, 135651, 281687	2.60.40.720	-
IPR002601	C6 domain	Un	31234, 6239, 6238, 6279, 6293, 54126, 135651, 281687	-	-
IPR021010	Cytosolic motility protein	Un	31234, 7209, 6239, 6238, 6279, 6293, 54126, 135651, 281687	-	-
IPR010480	Proteinase inhibitor I33, aspin	Un	31234, 7209, 6239, 6238, 6279, 6293, 54126, 135651, 281687	3.30.1120.50	-
IPR002619	Domain of unknown function CX	Un	31234, 7209, 6239, 6238, 6279, 6293, 54126, 135651, 281687	-	-
IPR007284	Ground-like domain	Un	31234, 7209, 6239, 6238, 6279, 6293, 54126, 135651, 281687	-	-
IPR003677	Domain of unknown function DUF148	Un	31234, 7209, 6239, 6238, 5722, 6279, 6293, 54126, 135651, 281687, 7460	-	-
IPR002486	Nematode cuticle collagen, N-terminal	Un	31234, 7209, 6239, 6238, 6279, 6293, 54126, 6334, 7719, 135651, 281687	-	GO:0042302
IPR007350	Transposase, Tc5, C-terminal	Un	31234, 610380, 6239, 6238, 5722, 13686, 54126, 104421, 135651, 281687	-	-
IPR025898	Tc3 transposase, DNA binding domain	Un	7260, 31234, 164328, 6239, 6238, 1094619, 7227, 423536, 578460, 65071, 135651, 281687	1.10.10.60	GO:0003677
IPR006583	PAN-3 domain	Un	31234, 336722, 229533, 6239, 6238, 5811, 4558, 3067, 443226, 54126, 572307, 135651, 281687, 222929	-	-
IPR004868	DNA-directed DNA polymerase, family B, mitochondria/virus	Un	554373, 7070, 31234, 103372, 990288, 7668, 610380, 6239, 6238, 184922, 1094619, 7955, 266835, 240176, 7029, 517417, 4081, 5722, 12968, 45351, 936435, 400682, 284590, 3847, 6669, 226900, 645133, 5759, 510952, 597362, 54126, 34765, 7425, 598745, 309807, 370354, 761659, 135651, 658858, 717982, 7897	3.90.1600.10, 4.10.80.20, 3.30.1770.10, 1.10.287.690, 3.30.420.10	GO:0000166, GO:0003677, GO:0003887, GO:0008408, GO:0006260
IPR023107	Atu2299-like domain	Un	861208, 160488, 176299, 311403, 757424, 455488, 281687	3.10.550.10	-
IPR010575	KorB, C-terminal	Un	1091494, 264198, 405441, 498217, 762376, 339670, 225937, 393595, 596153, 76114, 426355, 522306, 562, 754477, 281687, 349747, 232721	2.30.30.150	GO:0003677, GO:0045892
IPR025773	Arterivirus papain-like cysteine protease beta (PCPbeta) domain	Un	4533	-	GO:0008234
IPR011052	Proteinase/amylase inhibitor domain	Un	4081, 4113	-	GO:0004866
IPR004231	Carboxypeptidase A inhibitor, N-terminal	Un	4081, 4113	-	-
IPR002519	Hepatitis C virus envelope glycoprotein E1	Un	4081	-	GO:0019031
IPR006792	Vicilin, N-terminal	Un	4081, 3988	-	-
IPR018290	MULE transposase, N-terminal all-beta domain	Un	81972, 3702	-	-
IPR005048	Domain of unknown function DUF287	Un	81972, 3702	-	-
IPR005159	WCCH motif	Un	81972, 3702	-	-
IPR009605	Domain of unknown function DUF1216	Un	7668, 81972, 3702, 5888	-	-
IPR009596	Domain of unknown function DUF1204	Un	314723, 3702	-	-
IPR010725	Domain of unknown function DUF1299	Un	3702	-	-
IPR001403	Parvovirus coat protein VP2	Un	452589, 3702	2.170.30.10	GO:0005198, GO:0019028
IPR007649	Domain of unknown function DUF591	Un	39947, 9544	-	-
IPR008552	Domain of unknown function DUF834	Un	4538, 39947, 9544	-	-
IPR015401	Transposase, MuDR, N-terminal	Un	4538, 39947	-	-
IPR010685	Domain of unknown function DUF1263	Un	39947	-	-
IPR000588	Peptidase A3A, cauliflower mosaic virus	Un	4538, 3694, 39947, 4558, 6334	-	GO:0004190, GO:0006508
IPR010811	Domain of unknown function DUF1409	Un	4538, 4533, 35128, 39947, 135651	-	-
IPR007228	Domain of unknown function DUF390	Un	4533, 2880, 39947, 655819	-	-
IPR002914	Pollen allergen Poa pIX/Phl pVI, N-terminal	Un	15368, 112509	1.20.120.320	GO:0016068
IPR008998	Agglutinin	Un	29760, 88036, 4555, 15368, 112509, 3988	2.80.10.50	-
IPR009994	Phloem filament PP1	Un	29760, 4081, 4558, 15368	-	-
IPR015410	Domain of unknown function DUF1985	Un	29760, 4538, 81972, 4081, 4558, 15368, 3702	-	-
IPR006525	Cystatin-related, plant	Un	3694, 81972, 4081, 3847, 3702	-	-
IPR024948	Major latex protein domain	Un	29760, 3694, 81972, 4081, 3847, 3702, 3988	3.30.530.20	-
IPR022126	S-locus, receptor kinase	Un	29760, 4538, 3694, 81972, 4081, 39947, 3847, 3702, 3988	-	GO:0004674
IPR007321	Transposase (putative), gypsy type	DC1	4538, 4533, 39947, 9544, 4558, 4555, 15368, 112509	-	-
IPR010588	Myb-related protein P, C-terminal	DC1	4538, 4533, 39947, 4558, 4555, 15368, 112509, 658429	-	-
IPR011676	Domain of unknown function DUF1618	DC1	4538, 4533, 39947, 4558, 4555, 591167, 15368, 112509	-	-
IPR000877	Proteinase inhibitor I12, Bowman-Birk	DC1	4538, 4533, 39947, 4558, 4555, 15368, 3847, 112509, 4641	2.10.69.10	GO:0004867, GO:0005576
IPR016184	Capsid/spike protein, ssDNA virus	DC1	29760, 3694, 4533, 7029, 39947, 4558, 4555, 15368, 112509	2.170.30.10, 2.60.169.10, 2.60.120.20	-
IPR016089	Chalcone isomerase, orthogonal bundle domain	DC1	29760, 4538, 4533, 81972, 145481, 39947, 4555, 3702	-	-
IPR004264	Transposase, Tnp1/En/Spm-like	DC1	4538, 4533, 81972, 39947, 4558, 4555, 15368, 3847, 3702	-	-
IPR003871	Domain of unknown function DUF223	DC1	4538, 4533, 81972, 4081, 39947, 4558, 4555, 3067, 15368, 3847, 3702, 112509, 3988	-	-
IPR008808	Powdery mildew resistance protein, RPW8 domain	DC1	29760, 3694, 708248, 81972, 4081, 39947, 4558, 4555, 15368, 3847, 4113, 3702, 3988	-	-
IPR009455	ATP synthase YMF19, uncharacterised, C-terminal	DC1	29760, 4538, 3694, 4533, 4081, 39947, 4558, 4555, 3847, 3702, 3988	-	GO:0016820, GO:0005739, GO:0016021
IPR025312	Domain of unknown function DUF4216	DC1	29760, 4538, 3694, 4533, 4081, 39947, 630390, 4558, 4555, 15368, 3847, 3702	-	-
IPR020971	ATP synthase, F1 beta subunit	DC1	29760, 4538, 3694, 81972, 4081, 39947, 4558, 4555, 15368, 3847, 3702, 112509, 3988	-	GO:0005524, GO:0016887, GO:0006200, GO:0006754, GO:0000275
IPR013771	Bifunctional trypsin/alpha-amylase inhibitor helical domain	DC1	29760, 4538, 3694, 4533, 81972, 4081, 39947, 9544, 4558, 4555, 15368, 3847, 3702, 112509, 3988	1.10.110.10, 1.10.120.10	-
IPR006712	HD-ZIP protein, N-terminal	DC1	29760, 4538, 3694, 4533, 81972, 4081, 39947, 4558, 4555, 15368, 3847, 8128, 3702, 112509, 3988	-	GO:0005634
IPR019557	Aminotransferase-like, plant mobile domain	DC1	29760, 4538, 3694, 4533, 81972, 4081, 39947, 4558, 4555, 15368, 3847, 3702, 112509, 3988	-	-
IPR021820	S-locus receptor kinase, C-terminal	DC1	29760, 4538, 3694, 4533, 81972, 4081, 39947, 4558, 4555, 15368, 3847, 3702, 112509, 3988	-	GO:0004674
IPR021113	Acyl-ACP-thioesterase, N-terminal	DC1	29760, 4538, 3694, 4533, 81972, 4081, 39947, 4558, 4555, 15368, 3847, 3702, 112509, 3988	-	GO:0016790
IPR007524	Pectate lyase, N-terminal	DC1	29760, 4538, 3694, 4533, 81972, 4081, 39947, 4558, 4555, 15368, 3847, 3702, 112509, 3988	-	GO:0030570
IPR010632	Domain of unknown function DUF1221	DC1	29760, 4538, 3694, 4533, 81972, 4081, 39947, 4558, 4555, 15368, 3847, 3702, 112509, 3988	-	-
IPR010543	Domain of unknown function DUF1117	DC1	29760, 4538, 3694, 4533, 81972, 4081, 39947, 4558, 4555, 15368, 3847, 3702, 112509, 3988	-	-
IPR024357	Argonaut, glycine-rich domain	DC1	29760, 4538, 3694, 4533, 81972, 4081, 39947, 4558, 4555, 15368, 3847, 3702, 112509, 3988	-	-
IPR025830	DNA-binding domain, ovate family-like	DC1	29760, 4538, 3694, 4533, 81972, 4081, 39947, 4558, 4555, 15368, 3847, 3702, 112509, 3988	-	GO:0003677
IPR025315	Domain of unknown function DUF4220	DC1	29760, 4538, 3694, 4533, 81972, 4081, 39947, 4558, 4555, 15368, 3847, 3702, 112509, 3988	-	-
IPR018848	WIYLD domain	DC1	29760, 4538, 3694, 4533, 81972, 4081, 39947, 4558, 4555, 15368, 3847, 857087, 3702, 112509, 3988	-	GO:0018024
IPR013695	Wall-associated kinase	DC1	29760, 4538, 3694, 4533, 81972, 4081, 39947, 4555, 15368, 3847, 3702, 112509, 3988	-	GO:0004674, GO:0016021
IPR006527	F-box associated domain, type 1	DC1	29760, 4538, 3694, 4533, 81972, 4081, 39947, 4558, 4555, 15368, 3847, 4113, 3702, 3988	-	-
IPR005518	Remorin, N-terminal	DC1	29760, 4538, 3694, 4533, 81972, 4081, 39947, 4558, 4555, 15368, 3847, 4113, 3702, 112509, 3988	-	-
IPR008502	Prolamin-like domain	DC1	29760, 4538, 3694, 4533, 81972, 4081, 39947, 4558, 4555, 15368, 3847, 4113, 3702, 112509, 3988	-	-
IPR021792	Beta-fructofuranosidase	DC1	29760, 4538, 3694, 4533, 81972, 4081, 39947, 4558, 4555, 15368, 3847, 4113, 3702, 112509, 3988	-	GO:0004564, GO:0004575
IPR024228	Domain of unknown function DUF3420	DC1	29760, 88036, 4538, 3694, 4533, 81972, 4081, 39947, 4558, 4555, 15368, 3847, 4113, 3702, 112509, 3988	-	-
IPR015407	Phytochelatin synthase, C-terminal	DC1	29760, 88036, 4538, 3694, 4533, 81972, 4081, 39947, 4558, 4555, 15368, 3847, 4113, 3702, 112509, 3988	-	GO:0016756, GO:0046872, GO:0010038, GO:0046938
IPR024680	Ribulose-1,5-bisphosphate carboxylase small subunit, N-terminal	DC1	29760, 4538, 3694, 4533, 81972, 4081, 39947, 4558, 4555, 15368, 3847, 4113, 3702, 112509, 3988, 4641	-	-
IPR006866	Domain of unknown function DUF627, N-terminal	DC1	29760, 4538, 3694, 81972, 145481, 4081, 39947, 4558, 4555, 15368, 3847, 3702, 3988	-	-
IPR025558	Domain of unknown function DUF4283	DC1	29760, 4538, 3694, 4533, 81972, 145481, 4081, 39947, 4558, 4555, 15368, 3847, 3702, 3988	-	-
IPR009743	Hs1pro-1, C-terminal	DC1	29760, 4538, 3694, 4533, 81972, 145481, 39947, 4558, 4555, 15368, 3847, 3702, 112509, 3988	-	-
IPR009869	Hs1pro-1, N-terminal	DC1	29760, 4538, 3694, 4533, 81972, 145481, 39947, 4558, 4555, 15368, 3847, 3702, 112509, 3988	-	-
IPR005379	Uncharacterised domain XH	DC1	29760, 4538, 3694, 4533, 81972, 30611, 145481, 4081, 39947, 4558, 4555, 15368, 3847, 3702, 112509, 3988	-	-
IPR013187	F-box associated domain, type 3	DC1	29760, 4538, 3694, 4533, 81972, 145481, 4081, 39947, 4558, 4555, 15368, 3847, 3702, 112509, 3988	-	-
IPR020978	Cryptochrome C-terminal	DC1	29760, 4538, 3694, 4533, 81972, 145481, 4081, 39947, 4558, 4555, 15368, 3847, 3702, 112509, 3988	-	-
IPR012940	Nucleic acid binding NABP	DC1	29760, 4538, 3694, 4533, 81972, 145481, 4081, 39947, 4558, 4555, 15368, 3847, 3702, 112509, 3988	-	-
IPR005381	Zinc finger-XS domain	DC1	29760, 4538, 3694, 4533, 81972, 229533, 145481, 4081, 39947, 4558, 4555, 15368, 3847, 3702, 112509, 3988	-	GO:0031047
IPR006868	Domain of unknown function DUF630	DC1	10090, 29760, 88036, 4538, 3694, 4533, 81972, 145481, 4081, 39947, 4558, 4555, 15368, 3847, 3702, 112509, 3988, 4641	-	-
IPR006867	Domain of unknown function DUF632	DC1	10090, 29760, 88036, 4538, 3694, 4533, 81972, 145481, 4081, 39947, 4558, 4555, 15368, 3847, 3702, 112509, 3988, 4641	-	-
IPR024593	Domain of unknown function DUF3444	DC1	29760, 88036, 4538, 3694, 4533, 81972, 145481, 4081, 39947, 4558, 4555, 15368, 3847, 3702, 112509, 3988, 4641	-	-
IPR023278	Ethylene insensitive 3-like protein, DNA-binding domain	DC1	29760, 88036, 4538, 3694, 4533, 81972, 145481, 4081, 39947, 4558, 4555, 15368, 1126212, 3847, 3702, 112509, 3988, 4641	1.10.3180.10	GO:0003700, GO:0005634
IPR025520	Domain of unknown function DUF4408	DC1	29760, 88036, 4538, 3694, 4533, 81972, 4081, 39947, 4558, 4555, 15368, 3847, 3702, 112509, 3988	-	-
IPR011684	KIP1-like	DC1	29760, 88036, 4538, 3694, 4533, 81972, 4081, 39947, 4558, 4555, 15368, 3847, 3702, 112509, 3988	-	-
IPR025287	Wall-associated receptor kinase galacturonan-binding domain	DC1	29760, 88036, 4538, 3694, 4533, 81972, 4081, 39947, 4558, 4555, 15368, 3847, 3702, 112509, 3988	-	GO:0030247
IPR025757	Ternary complex factor MIP1, leucine-zipper	DC1	29760, 88036, 4538, 3694, 4533, 81972, 145481, 4081, 39947, 31033, 4558, 4555, 15368, 3847, 3702, 112509, 3988	-	-
IPR025064	Domain of unknown function DUF4005	DC1	29760, 88036, 4538, 3694, 4533, 81972, 145481, 4081, 39947, 4558, 4555, 15368, 3847, 3702, 112509, 3988	-	-
IPR025846	PMR5 N-terminal domain	DC1	29760, 88036, 4538, 3694, 4533, 81972, 145481, 4081, 39947, 4558, 4555, 15368, 3847, 3702, 112509, 3988	-	-
IPR024788	Malectin-like carbohydrate-binding domain	DC1	29760, 88036, 4538, 3694, 4533, 81972, 145481, 4081, 39947, 4558, 4555, 15368, 3847, 3702, 112509, 3988	-	-
IPR022003	RST domain of plant C-terminal	DC1	29760, 88036, 4538, 3694, 4533, 81972, 145481, 4081, 39947, 4558, 4555, 15368, 3847, 3702, 112509, 3988	-	-
IPR008889	VQ	DC1	29760, 88036, 4538, 3694, 4533, 81972, 145481, 4081, 39947, 4558, 4555, 15368, 3847, 3702, 112509, 3988	-	-
IPR020983	Basic leucine-zipper, C-terminal	DC1	29760, 88036, 4538, 3694, 4533, 81972, 145481, 4081, 39947, 4558, 4555, 15368, 3847, 3702, 112509, 3988	-	-
IPR008700	Pathogenic type III effector avirulence factor Avr cleavage site	DC1	29760, 88036, 4538, 3694, 4533, 81972, 145481, 4081, 39947, 4558, 4555, 15368, 3847, 3702, 112509, 3988	-	-
IPR006511	Lateral Root Primordium type 1, C-terminal	DC1	29760, 88036, 4538, 3694, 4533, 81972, 145481, 4081, 39947, 4558, 4555, 15368, 3847, 3702, 112509, 3988	-	-
IPR006510	Zinc finger, lateral root primordium type 1	DC1	29760, 88036, 4538, 3694, 4533, 81972, 145481, 4081, 39947, 4558, 4555, 15368, 3847, 3702, 112509, 3988	-	-
IPR005380	XS domain	DC1	29760, 88036, 4538, 3694, 4533, 81972, 145481, 4081, 39947, 4558, 4555, 15368, 3847, 3702, 112509, 3988	-	GO:0031047
IPR006458	Ovate protein family, C-terminal	DC1	29760, 88036, 4538, 3694, 4533, 81972, 145481, 4081, 39947, 4558, 4555, 15368, 3847, 3702, 112509, 3988	-	-
IPR007656	Zein-binding domain	DC1	29760, 88036, 4538, 3694, 4533, 81972, 145481, 4081, 39947, 4558, 4555, 15368, 3847, 3702, 112509, 3988	-	-
IPR013666	Pleckstrin-like, plant	DC1	29760, 88036, 4538, 3694, 4533, 81972, 145481, 4081, 39947, 4558, 4555, 15368, 3847, 3702, 112509, 3988	-	-
IPR021099	Plant organelle RNA recognition domain	DC1	29760, 88036, 4538, 3694, 4533, 81972, 145481, 4081, 39947, 4558, 4555, 15368, 3847, 3702, 112509, 3988	-	-
IPR018451	NAF/FISL domain	DC1	29760, 88036, 4538, 3694, 4533, 81972, 145481, 4081, 39947, 4558, 4555, 15368, 3847, 3702, 112509, 3988	-	GO:0007165
IPR026961	PGG domain	DC1	29760, 88036, 4538, 3694, 4533, 81972, 145481, 4081, 39947, 4558, 4555, 15368, 3847, 3702, 112509, 3988	-	-
IPR023342	APO domain	DC1	29760, 88036, 4538, 3694, 4533, 12957, 81972, 145481, 4081, 39947, 4558, 4555, 15368, 3847, 3702, 112509, 3988	-	GO:0003723
IPR012417	Calmodulin-binding domain, plant	DC1	29760, 4538, 3694, 4533, 81972, 145481, 4081, 39947, 4558, 4555, 15368, 3847, 4113, 3702, 112509, 3988	-	GO:0005516
IPR017451	F-box associated interaction domain	DC1	29760, 88036, 4538, 3694, 4533, 81972, 145481, 4081, 39947, 4558, 4555, 15368, 3847, 4113, 3702, 112509, 3988	-	-
IPR021094	NPR1/NIM1-like, C-terminal	DC1	29760, 88036, 4538, 3694, 4533, 81972, 145481, 4081, 39947, 4558, 4555, 15368, 3847, 4113, 3702, 112509, 3988	-	-
IPR013623	NADPH oxidase Respiratory burst	DC1	29760, 88036, 4538, 3694, 4533, 81972, 145481, 4081, 39947, 4558, 4555, 15368, 3847, 4113, 3702, 112509, 3988	-	GO:0004601, GO:0050664, GO:0055114
IPR009798	Wound-induced protein, Wun1	DC1	29760, 88036, 4538, 3694, 4533, 81972, 145481, 4081, 39947, 4558, 4555, 15368, 3847, 4113, 3702, 112509, 3988	-	-
IPR005541	KNOX2	DC1	29760, 88036, 4538, 3694, 4533, 81972, 145481, 4081, 39947, 4558, 4555, 15368, 3847, 4113, 3702, 112509, 3988	-	GO:0003677, GO:0005634
IPR000916	Bet v I domain	DC1	29760, 88036, 4538, 3694, 4533, 81972, 145481, 4081, 39947, 4558, 4555, 15368, 3847, 4113, 3702, 112509, 3988	3.30.530.20	GO:0006952, GO:0009607
IPR004883	Lateral organ boundaries, LOB	DC1	29760, 88036, 4538, 3694, 4533, 81972, 145481, 4081, 39947, 4558, 4555, 15368, 3847, 4113, 3702, 112509, 3988	-	-
IPR017887	Transcription factor TCP subgroup	DC1	29760, 88036, 4538, 3694, 4533, 81972, 145481, 4081, 39947, 4558, 4555, 15368, 3847, 4113, 3702, 112509, 3988	-	-
IPR006456	ZF-HD homeobox protein, Cys/His-rich dimerisation domain	DC1	29760, 88036, 4538, 3694, 4533, 81972, 145481, 4081, 39947, 4558, 4555, 15368, 3847, 4113, 3702, 112509, 3988	-	-
IPR002902	Gnk2-homologous domain	DC1	29760, 88036, 4538, 3694, 4533, 81972, 145481, 4081, 39947, 4558, 4555, 15368, 3847, 4113, 3702, 112509, 3988	-	-
IPR006455	Homeodomain, ZF-HD class	DC1	29760, 88036, 4538, 3694, 4533, 81972, 145481, 4081, 39947, 4558, 4555, 15368, 3847, 4113, 3702, 112509, 3988	1.10.10.60	-
IPR006563	POX	DC1	29760, 88036, 4538, 3694, 4533, 81972, 145481, 4081, 39947, 4558, 4555, 15368, 3847, 4113, 3702, 112509, 3988	-	-
IPR021914	Transcriptional factor DELLA, N-terminal	DC1	29760, 88036, 4538, 3694, 4533, 81972, 145481, 4081, 39947, 4558, 4555, 15368, 3847, 4113, 3702, 112509, 3988	-	-
IPR018872	Zn-cluster domain	DC1	29760, 88036, 4538, 3694, 4533, 81972, 145481, 4081, 39947, 4558, 4555, 15368, 3847, 4113, 3702, 112509, 3988	-	-
IPR025753	AAA-type ATPase, N-terminal domain	DC1	29760, 88036, 4538, 3694, 4533, 81972, 145481, 4081, 39947, 4558, 4555, 15368, 3847, 4113, 3702, 112509, 3988	-	-
IPR004873	BURP domain	DC1	29760, 88036, 4538, 3694, 4533, 81972, 145481, 4081, 39947, 4558, 4555, 15368, 3847, 4113, 3702, 112509, 3988, 573729	-	-
IPR001906	Terpene synthase, N-terminal domain	DC1	29760, 88036, 4538, 3694, 4533, 81972, 145481, 4081, 39947, 4558, 4555, 15368, 3847, 4113, 3702, 112509, 3988, 121224	1.50.30.10, 1.10.600.10	GO:0010333, GO:0016829, GO:0008152
IPR013679	Sucrose-6-phosphate phosphohydrolase C-terminal	DC1	29760, 88036, 4538, 3694, 4533, 81972, 145481, 357804, 4081, 39947, 4558, 4555, 15368, 3847, 4113, 3702, 112509, 3988	-	GO:0050307, GO:0005986
IPR010399	Tify	DC1	29760, 88036, 4538, 3694, 4533, 81972, 145481, 4081, 39947, 4558, 4555, 15368, 3847, 447093, 4113, 3702, 112509, 3988	-	-
IPR025422	DOG1 domain	DC1	7260, 29760, 88036, 4538, 3694, 4533, 81972, 145481, 4081, 39947, 4558, 4555, 15368, 3847, 4113, 3702, 112509, 3988	-	GO:0043565, GO:0006351
IPR023144	Phenylalanine ammonia-lyase, shielding domain	DC1	29760, 88036, 4538, 3694, 4533, 81972, 145481, 4081, 39947, 8090, 4558, 4555, 15368, 3847, 4113, 3702, 112509, 3988, 4641	1.10.274.20	-
IPR005516	Remorin, C-terminal	DC1	29760, 88036, 4538, 3694, 4533, 81972, 145481, 4081, 39947, 4558, 4555, 15368, 3847, 4113, 3702, 112509, 3988, 4641	-	-
IPR003441	No apical meristem (NAM) protein	DC1	29760, 88036, 4538, 3694, 4533, 81972, 145481, 4081, 39947, 4558, 4555, 15368, 3847, 4113, 3702, 112509, 3988, 4641	-	GO:0003677, GO:0006355
IPR024942	Maturase MatK, N-terminal domain	DC1	29760, 88036, 4538, 3694, 4533, 81972, 145481, 4081, 39947, 4558, 4555, 15368, 3847, 4113, 3702, 112509, 3988, 4641	-	-
IPR010713	Xyloglucan endo-transglycosylase, C-terminal	DC1	29760, 88036, 4538, 3694, 4533, 81972, 145481, 4081, 39947, 4558, 4555, 15368, 3847, 4113, 3702, 112509, 3988, 4641	2.60.120.200	GO:0016762, GO:0006073, GO:0005618, GO:0048046
IPR008546	Domain of unknown function DUF828	DC1	29760, 88036, 4538, 3694, 4533, 81972, 145481, 4081, 39947, 4558, 4555, 15368, 3847, 3055, 3702, 112509, 3988	-	-
IPR023083	Glycerol-3-phosphate O-acyltransferase, alpha helical bundle, N-terminal	DC1	29760, 88036, 4538, 3694, 4533, 81972, 145481, 4081, 39947, 4558, 4555, 3067, 15368, 3847, 3055, 3702, 112509, 3988	1.10.1200.50	GO:0004366
IPR006936	Domain of unknown function DUF640	DC1	29760, 88036, 4538, 3694, 4533, 81972, 145481, 4081, 39947, 45351, 4558, 4555, 15368, 3847, 7739, 3702, 112509, 3988	-	-
IPR025521	Domain of unknown function DUF4409	DC1	29760, 88036, 4538, 3694, 4533, 81972, 395965, 145481, 4081, 486041, 39947, 4558, 4555, 15368, 3847, 3702, 112509, 3988	-	-
IPR010544	Kinesin-related conserved domain	DC1	29760, 88036, 4538, 3694, 4533, 81972, 4081, 39947, 4558, 4555, 15368, 3847, 557436, 557433, 3702, 112509, 3988	-	-
IPR017888	CYC/TB1, R domain	DC1	29760, 103372, 4538, 3694, 4533, 81972, 145481, 4081, 39947, 4558, 4555, 15368, 3847, 4113, 3702, 112509, 7244, 3988	-	-
IPR027356	NPH3 domain	DC1	29760, 88036, 4538, 3694, 4533, 81972, 145481, 4081, 39947, 4558, 4555, 15368, 3847, 3702, 112509, 444177, 29159, 3988, 4641	-	-
IPR006041	Pollen Ole e 1 allergen/extensin	DC1	554373, 29760, 88036, 4538, 3694, 4533, 717231, 81972, 857967, 145481, 4081, 39947, 4558, 4555, 15368, 3847, 4113, 3702, 112509, 3988	-	-
IPR006943	Domain of unknown function DUF641, plant	DC1	7070, 29760, 88036, 4538, 3694, 4533, 81972, 4081, 39947, 4558, 4555, 15368, 3847, 6293, 3702, 112509, 1048834, 3988	-	-
IPR013227	PAN-2 domain	DC1	29760, 88036, 4538, 3694, 4533, 7668, 81972, 4081, 39947, 4558, 4555, 15368, 3847, 660025, 54126, 3702, 112509, 3988	-	-
IPR000858	S-locus glycoprotein	DC1	29760, 88036, 4538, 3694, 4533, 426428, 81972, 145481, 4081, 39947, 1028729, 4558, 4555, 15368, 3847, 660025, 51511, 3702, 112509, 3988	-	GO:0048544
IPR025610	Transcription factor MYC/MYB N-terminal	DC1	29760, 88036, 4538, 3694, 4533, 81972, 35128, 145481, 4081, 39947, 4558, 4555, 15368, 3847, 436017, 4113, 70448, 3702, 112509, 556484, 3988	-	-
IPR024632	Phospholipase D, C-terminal	DC1	29760, 88036, 4538, 3694, 4533, 81972, 5762, 159749, 35128, 145481, 4081, 39947, 4558, 4555, 15368, 3847, 4113, 3702, 112509, 556484, 3988	-	-
IPR006566	FBD	DC1	5851, 29760, 4538, 3694, 4533, 81972, 4081, 39947, 4558, 4555, 15368, 3847, 36329, 3702, 112509, 3988, 28377	-	-
IPR012900	G-box binding, MFMR	DC1	29760, 4538, 3694, 4533, 283643, 81972, 4081, 39947, 4558, 4555, 15368, 3847, 4113, 5786, 3702, 112509, 214684, 3988	-	GO:0003677, GO:0006351, GO:0006355, GO:0005634
IPR006948	Allinase, C-terminal	DC1	29760, 88036, 4538, 3694, 4533, 81972, 159749, 145481, 4081, 946362, 39947, 4558, 4555, 15368, 3847, 81824, 595528, 3702, 112509, 3988	2.10.25.30, 3.90.1150.10, 3.40.640.10	GO:0016846
IPR006947	EGF-like, alliinase	DC1	29760, 88036, 4538, 3694, 4533, 81972, 159749, 145481, 4081, 946362, 39947, 4558, 4555, 15368, 3847, 81824, 436017, 595528, 3702, 112509, 3988	2.10.25.30	GO:0016846
IPR025486	Domain of unknown function DUF4378	DC1	29760, 88036, 4538, 3694, 4533, 81972, 857967, 145481, 4081, 39947, 4558, 4555, 3067, 15368, 13686, 3847, 3055, 3702, 112509, 5888, 3988	-	-
IPR024750	Calcium-transporting P-type ATPase, N-terminal autoinhibitory domain	DC1	29760, 88036, 4538, 3694, 4533, 81972, 5671, 145481, 5660, 5664, 4081, 39947, 4558, 4555, 15368, 3847, 981087, 929439, 3702, 112509, 3988	-	GO:0005516
IPR016140	Bifunctional inhibitor/plant lipid transfer protein/seed storage helical domain	DC1	29760, 88036, 4538, 3694, 4533, 81972, 6239, 145481, 651182, 7955, 564608, 4081, 39947, 9544, 4558, 4555, 15368, 3847, 554065, 436017, 296587, 4113, 70448, 1068625, 3702, 112509, 3988, 4641	1.10.120.10, 1.10.110.10	-
IPR025131	Domain of unknown function DUF4057	DC1	29760, 88036, 4538, 3694, 4533, 81972, 145481, 4081, 39947, 4558, 4555, 15368, 3847, 436017, 296587, 70448, 3702, 112509, 3988	-	-
IPR005540	KNOX1	DC1	29760, 88036, 4538, 3694, 4533, 81972, 145481, 4081, 39947, 4558, 4555, 15368, 3847, 436017, 296587, 4113, 70448, 3702, 112509, 3988	-	GO:0003677, GO:0005634
IPR014977	WRC	DC1	29760, 88036, 4538, 3694, 4533, 81972, 145481, 564608, 4081, 39947, 4558, 4555, 15368, 3847, 436017, 296587, 70448, 3702, 112509, 3988	-	GO:0005515
IPR021940	Uncharacterised domain Wax2, C-terminal	DC1	29760, 88036, 4538, 3694, 4533, 81972, 145481, 564608, 4081, 39947, 4558, 4555, 15368, 3847, 436017, 296587, 70448, 3702, 112509, 3988	-	-
IPR024283	Domain of unknown function DUF3406, chloroplast translocase	DC1	29760, 88036, 4538, 3694, 4533, 81972, 145481, 564608, 4081, 39947, 4558, 4555, 15368, 3847, 554065, 436017, 296587, 70448, 3702, 112509, 3988	-	-
IPR013591	Brevis radix-like domain	DC1	29760, 88036, 4538, 3694, 4533, 81972, 145481, 564608, 4081, 39947, 4558, 4555, 3067, 15368, 3847, 554065, 436017, 296587, 70448, 3702, 112509, 3988	-	-
IPR005539	ELK	DC1	29760, 88036, 4538, 3694, 4533, 81972, 145481, 755732, 564608, 4081, 748449, 39947, 4558, 4555, 15368, 3847, 436017, 296587, 4113, 70448, 3702, 112509, 3988	-	GO:0003677, GO:0005634
IPR025265	WPP domain	DC1	29760, 88036, 4538, 3694, 4533, 81972, 145481, 4081, 39947, 4558, 4555, 15368, 3847, 554065, 3055, 4113, 70448, 3702, 112509, 3988	-	-
IPR024286	Domain of unknown function DUF3700	DC1	29760, 88036, 4538, 3694, 4533, 81972, 145481, 564608, 4081, 39947, 4558, 4555, 3067, 15368, 3847, 554065, 3055, 296587, 4113, 3702, 112509, 3988, 4641	-	-
IPR003340	B3 DNA binding domain	DC1	29760, 88036, 4538, 3694, 4533, 81972, 145481, 425011, 564608, 4081, 39947, 4558, 4555, 3067, 15368, 3847, 554065, 3055, 296587, 4113, 3702, 112509, 3988, 4641	2.40.330.10	GO:0003677
IPR025756	MYB-CC type transcription factor, LHEQLE-containing domain	DC1	29760, 88036, 4538, 3694, 4533, 81972, 145481, 564608, 4081, 39947, 4558, 4555, 3067, 15368, 3847, 554065, 436017, 3055, 296587, 4113, 70448, 3702, 112509, 3988	-	-
IPR023618	Photosystem I PsaG/PsaK domain	DC1	29760, 88036, 4538, 3694, 4533, 81972, 145481, 564608, 4081, 39947, 4558, 4555, 3067, 15368, 3847, 554065, 436017, 3055, 296587, 4113, 70448, 3702, 112509, 3988	1.10.286.40	GO:0016168, GO:0015979, GO:0009522
IPR004333	Transcription factor, SBP-box	DC1	29760, 88036, 4538, 3694, 4533, 655844, 441959, 12957, 81972, 145481, 564608, 4081, 39947, 223283, 4558, 4555, 3067, 15368, 3847, 554065, 436017, 3055, 296587, 70448, 655863, 3702, 112509, 3988	4.10.1100.10	GO:0003677, GO:0005634
IPR025298	Domain of unknown function DUF4094	DC1	29760, 88036, 4538, 3694, 4533, 399726, 81972, 398511, 145481, 340099, 4081, 509193, 39947, 4558, 4555, 15368, 3847, 3702, 112509, 573062, 3988, 4641	-	-
IPR005202	Transcription factor GRAS	DC1	378806, 29760, 88036, 4538, 3694, 4533, 448385, 81972, 145481, 338966, 4081, 39947, 4558, 4555, 15368, 3847, 1036673, 761193, 1144275, 4113, 3702, 112509, 3988	-	-
IPR006865	Domain of unknown function DUF629	DC1	29760, 4538, 3694, 4533, 426428, 81972, 145481, 13642, 4081, 39947, 4558, 4555, 3067, 15368, 3847, 3055, 3702, 7719, 3988	-	-
IPR010525	Auxin response factor	DC1	29760, 88036, 4538, 3694, 4533, 81972, 145481, 5811, 2880, 4081, 39947, 4558, 4555, 15368, 3847, 81824, 1054147, 6293, 572307, 5786, 3702, 112509, 3988, 4641	-	GO:0003677, GO:0006355, GO:0009725, GO:0005634
IPR004041	NAF domain	DC1	29760, 88036, 4538, 3694, 4533, 403677, 81972, 164328, 1094619, 145481, 4081, 39947, 4558, 4555, 15368, 3847, 554065, 70448, 3702, 112509, 65071, 3988	-	GO:0007165
IPR012891	GCK	DC1	29760, 88036, 4538, 3694, 4533, 403677, 81972, 164328, 159749, 1094619, 35128, 145481, 564608, 4081, 39947, 4558, 4555, 15368, 3847, 554065, 436017, 296587, 70448, 3702, 112509, 65071, 556484, 3988	-	-
IPR011424	C1-like	DC1	29760, 88036, 4538, 3694, 4533, 81972, 145481, 5660, 990316, 4081, 39947, 4558, 4555, 15368, 3847, 6293, 34765, 929439, 3702, 112509, 29159, 5888, 3988, 28377	-	GO:0047134, GO:0055114
IPR019028	Carbohydrate binding domain CBM49	DC1	29760, 88036, 4538, 3694, 4533, 81972, 44689, 145481, 13642, 357809, 4081, 39947, 642492, 4558, 4555, 15368, 3847, 1054147, 54126, 525909, 5786, 3702, 112509, 3988	-	GO:0030246
IPR004146	DC1	DC1	29760, 4538, 3694, 4533, 81972, 145481, 4081, 423536, 39947, 1076696, 482561, 4558, 4555, 15368, 3847, 5759, 502780, 370354, 3702, 756982, 112509, 3988, 502779	-	-
IPR002487	Transcription factor, K-box	DC1	29760, 88036, 4538, 3694, 4533, 9402, 9258, 81972, 164328, 1094619, 145481, 13642, 4081, 5722, 39947, 4558, 4555, 3067, 15368, 3847, 1054147, 4113, 5786, 3702, 112509, 65071, 3988, 4641	-	GO:0003700, GO:0006355, GO:0005634
IPR013581	Plant PDR ABC transporter associated	DC1	29760, 88036, 4538, 3694, 4533, 403677, 81972, 164328, 145481, 13642, 4081, 39947, 4558, 4555, 3067, 15368, 3847, 554065, 3055, 4113, 5786, 3702, 112509, 3988	-	-
IPR011525	Aux/IAA-ARF-dimerisation	DC1	29760, 88036, 4538, 3694, 4533, 81972, 44689, 145481, 13642, 69014, 7029, 4081, 423536, 39947, 4558, 4555, 3067, 15368, 3847, 3055, 593117, 1054147, 296587, 4113, 5786, 3702, 112509, 444177, 3988, 4641, 573729	-	GO:0046983
IPR006501	Pectinesterase inhibitor	DC1	281309, 29760, 288681, 88036, 4538, 3694, 4533, 81972, 315749, 145481, 4081, 361100, 39947, 405534, 405531, 405532, 4558, 4555, 15368, 3847, 412694, 226900, 572264, 4113, 3702, 112509, 3988, 4641	1.20.140.40	GO:0004857, GO:0030599
IPR015275	Actin-fragmin kinase, catalytic domain	DC1	29760, 88036, 4538, 3694, 4533, 81972, 44689, 5762, 857967, 145481, 13642, 564608, 4081, 946362, 39947, 4558, 4555, 312017, 15368, 3847, 554065, 81824, 595528, 5786, 3702, 112509, 5888, 3988	1.10.1070.11, 3.30.1010.10	-
IPR022740	Polyphenol oxidase, C-terminal	DC1	760192, 29760, 88036, 4538, 3694, 4533, 145481, 1031711, 4081, 314315, 39947, 4558, 4555, 15368, 3847, 305, 4113, 112509, 267608, 3988	-	GO:0004097, GO:0055114
IPR022739	Polyphenol oxidase, central domain	DC1	760192, 29760, 88036, 4538, 3694, 4533, 349521, 347834, 145481, 323097, 323098, 1031711, 4081, 39947, 4558, 4555, 426117, 15368, 3847, 305, 4113, 717774, 112509, 267608, 243365, 3988	1.10.1280.10	GO:0004097, GO:0055114
IPR026960	Reverse transcriptase zinc-binding domain	DC1	29760, 88036, 4538, 3694, 4533, 7668, 246409, 81972, 145481, 4081, 39947, 9544, 4558, 4555, 15368, 3847, 6669, 7425, 5786, 3702, 112509, 7719, 29159, 65071, 717982, 13037, 6945, 3988	-	-
IPR003106	Leucine zipper, homeobox-associated	DC1	29760, 88036, 4538, 3694, 4533, 81972, 10181, 9606, 857967, 5671, 145481, 1042877, 4081, 39947, 4558, 4555, 15368, 3847, 351627, 767455, 593117, 608506, 981087, 929439, 3702, 112509, 3988, 999630	-	GO:0003677, GO:0006355, GO:0005634
IPR025525	Domain of unknown function DUF4413	DC1	29760, 4538, 3694, 4533, 441959, 81972, 341663, 684364, 500485, 7029, 4081, 39947, 630390, 418459, 4558, 4555, 15368, 13686, 3847, 6669, 7425, 3702, 112509, 104421, 3988	-	-
IPR004314	Domain of unknown function DUF239	DC1	190486, 479433, 29760, 88036, 4538, 3694, 4533, 655844, 81972, 316273, 395965, 145481, 1104152, 4081, 486041, 251221, 39947, 4558, 4555, 15368, 134676, 3847, 512565, 3702, 112509, 983644, 655819, 3988, 655827, 1003195	-	-
IPR011065	Kunitz inhibitor ST1-like	DC1	441772, 441771, 441770, 29760, 4538, 3694, 4533, 81972, 498213, 498214, 4081, 39947, 758678, 4558, 4555, 15368, 212717, 3847, 508765, 508767, 941968, 4113, 515621, 3702, 112509, 536232, 3988	2.60.120.200, 2.80.10.50	-
IPR003245	Plastocyanin-like	DC1	29760, 88036, 4538, 3694, 4533, 655844, 81972, 145481, 660122, 367110, 240176, 578457, 4081, 946362, 39947, 4558, 4555, 936435, 15368, 3847, 554065, 81824, 3055, 660025, 510952, 510951, 296587, 4113, 596154, 3702, 535289, 44056, 112509, 3988, 232721	2.60.40.420	GO:0005507, GO:0009055
IPR003657	DNA-binding WRKY	DC1	7070, 29760, 88036, 4538, 3694, 4533, 246409, 81972, 44689, 644352, 184922, 145481, 13642, 353153, 564608, 4081, 39947, 797302, 671144, 7165, 561896, 4558, 4555, 3067, 15368, 3847, 554065, 436017, 3055, 9913, 1054147, 296587, 4113, 5786, 598745, 79923, 70448, 3702, 756982, 112509, 658858, 416348, 3988, 4641, 9646	2.20.25.80	GO:0003700, GO:0043565, GO:0006355
IPR013989	Development/cell death domain	DC1	604354, 29760, 88036, 4538, 3694, 4533, 12957, 403677, 81972, 164328, 159749, 145481, 13642, 545694, 521460, 2880, 564608, 4081, 39947, 4558, 4555, 15368, 3847, 554065, 9913, 296587, 4113, 391623, 289376, 1237085, 3702, 436114, 44056, 112509, 65071, 135651, 556484, 3988	-	-
IPR012850	Alpha-amylase, C-terminal beta-sheet	DC1	460265, 378806, 29760, 88036, 4538, 3694, 4533, 81972, 203122, 145481, 5811, 498211, 564608, 4081, 39947, 4558, 4555, 3067, 15368, 3847, 554065, 436017, 3055, 665571, 1144275, 296587, 4113, 572307, 70448, 3702, 112509, 3988, 869211, 4641	2.60.40.1180, 3.20.20.80	GO:0004556, GO:0005509, GO:0005975
IPR010788	Violaxanthin de-epoxidase	DC1	29760, 88036, 4538, 3694, 4533, 81972, 159749, 35128, 145481, 2880, 564608, 4081, 39947, 4558, 4555, 15368, 3847, 554065, 436017, 296587, 70448, 3702, 44056, 29159, 556484, 3988	-	GO:0046422, GO:0055114, GO:0009507
IPR025114	Domain of unknown function DUF4033	DC1	29760, 88036, 4538, 3694, 4533, 81972, 195253, 159749, 35128, 145481, 2880, 564608, 4081, 39947, 4558, 4555, 3067, 15368, 755178, 3847, 554065, 436017, 3055, 292563, 329726, 296587, 70448, 3702, 44056, 112509, 556484, 197221, 3988	-	-
IPR016088	Chalcone isomerase, 3-layer sandwich	DC1	378806, 29760, 88036, 4538, 3694, 4533, 81972, 35128, 145481, 2880, 85643, 564608, 640081, 4081, 39947, 671144, 4558, 4555, 3067, 15368, 3847, 554065, 436017, 294746, 3055, 595528, 619300, 296587, 70448, 573826, 96561, 3702, 112509, 556484, 3988	1.10.890.20, 3.50.70.10	GO:0045430, GO:0009813
IPR013210	Leucine-rich repeat-containing N-terminal, type 2	DC1	29760, 88036, 4538, 3694, 4533, 81972, 184922, 159749, 145481, 5660, 2880, 564608, 4081, 983548, 39947, 45351, 1076696, 4558, 4555, 3067, 15368, 3847, 554065, 81824, 879243, 3055, 5759, 471854, 296587, 4113, 598745, 70448, 370354, 3702, 112509, 658858, 556484, 3988, 4641	3.80.10.10	-
IPR003035	RWP-RK domain	DC1	29760, 88036, 4538, 3694, 4533, 403677, 81972, 44689, 164328, 5762, 1094619, 145481, 13642, 2880, 564608, 4081, 39947, 1076696, 4558, 4555, 3067, 15368, 3847, 554065, 436017, 3055, 5759, 1054147, 296587, 5786, 70448, 370354, 3702, 112509, 65071, 3988, 4641, 272630	-	-
IPR009769	Domain of unknown function DUF1336	DC1	29760, 88036, 4538, 3694, 4533, 403677, 81972, 164328, 159749, 1094619, 35128, 145481, 2880, 564608, 4081, 946362, 423536, 39947, 12968, 4558, 4555, 3067, 15368, 3847, 554065, 81824, 436017, 3055, 296587, 70448, 3702, 44056, 112509, 7719, 65071, 556484, 3988	-	-
IPR010402	CCT domain	DC1	29760, 88036, 4538, 3694, 4533, 403677, 81972, 164328, 184922, 857967, 159749, 1094619, 35128, 145481, 2880, 564608, 4081, 39947, 12968, 4558, 4555, 312017, 3067, 15368, 3847, 554065, 436017, 3055, 296587, 4113, 598745, 70448, 3702, 44056, 112509, 65071, 658858, 556484, 5888, 3988	-	GO:0005515
IPR006447	Myb domain, plants	DC1	29760, 88036, 441375, 4538, 3694, 4533, 403677, 81972, 44689, 164328, 5762, 184922, 857967, 159749, 1094619, 35128, 145481, 13642, 237895, 2880, 353152, 564608, 4081, 423536, 39947, 12968, 1076696, 4558, 4555, 312017, 3067, 15368, 3847, 554065, 436017, 3055, 5759, 1054147, 296587, 4113, 5786, 598745, 70448, 370354, 3702, 44056, 112509, 65071, 658858, 556484, 5888, 3988, 4641	1.10.10.60	-
IPR015345	Cytokinin dehydrogenase 1, FAD/cytokinin binding domain	DC1	378806, 661367, 272624, 479433, 29760, 553480, 423212, 88036, 391037, 4538, 3694, 4533, 81972, 316274, 446462, 5762, 297246, 297245, 145481, 4081, 39947, 526225, 4558, 4555, 243265, 15368, 639283, 3847, 329726, 471852, 1144275, 103690, 4113, 246197, 400673, 3702, 1179773, 112509, 680198, 240292, 405948, 3988	3.40.462.10	GO:0019139, GO:0050660, GO:0009690, GO:0055114
IPR012967	Plant methyltransferase dimerisation	DC1	29760, 413071, 88036, 4538, 3694, 4533, 655844, 441959, 81972, 332952, 145481, 425011, 500485, 380704, 4081, 39947, 45351, 4558, 4555, 510516, 15368, 1126212, 3847, 1033177, 1160506, 306901, 999810, 3702, 112509, 8364, 3988, 655827, 535722, 28377	1.10.10.10	GO:0046983
IPR005592	Mono-/di-acylglycerol lipase, N-terminal	DC1	861557, 1170230, 29760, 426418, 413071, 1170229, 498257, 88036, 4538, 3694, 4533, 344612, 441959, 81972, 332952, 341663, 227321, 145481, 425011, 500485, 660122, 380704, 441960, 4081, 39947, 526221, 4558, 4555, 510516, 15368, 1126212, 3847, 1033177, 331117, 1160506, 858893, 284591, 451804, 3702, 330879, 112509, 321614, 242507, 658429, 3988, 431241	3.40.50.1820	GO:0004091, GO:0016042
IPR007011	Seed maturation protein	DC1	1170230, 771870, 29760, 1170229, 88036, 4538, 3694, 4533, 344612, 441959, 1213859, 426428, 882102, 81972, 229533, 341663, 227321, 145481, 425011, 660122, 367110, 380704, 578455, 441960, 4081, 39947, 1028729, 418459, 4558, 4555, 400682, 223926, 312309, 15368, 3847, 759273, 1033177, 645133, 331117, 985895, 660025, 510952, 510951, 5786, 326442, 451804, 3702, 756982, 330879, 717774, 112509, 3988, 604…	-	-
IPR025452	Domain of unknown function DUF4218	DC1	29760, 4538, 3694, 4533, 610380, 246409, 7159, 145481, 747676, 240176, 7029, 4081, 650164, 39947, 45351, 4558, 4555, 400682, 3067, 15368, 13686, 3847, 3055, 7739, 7425, 3702, 7719, 29159, 104421, 6945	-	-
IPR001153	Barwin	DC1	237631, 29760, 498257, 88036, 4538, 3694, 4533, 403677, 426428, 283643, 1220162, 81972, 395962, 349521, 1128400, 1094619, 684364, 660122, 1104152, 747676, 4081, 39947, 41431, 764103, 630390, 526221, 4558, 4555, 15368, 1126212, 3847, 554065, 759273, 235443, 660025, 4113, 1186058, 655863, 3702, 999809, 112509, 65071, 321614, 43989, 3988, 65393	2.40.40.10	GO:0042742, GO:0050832
IPR004332	Transposase, MuDR, plant	DC1	665079, 29760, 653446, 4538, 3694, 4533, 441959, 1178016, 81972, 164328, 341663, 227321, 1094619, 425011, 500485, 441960, 4081, 946362, 39947, 482561, 4558, 4555, 1072389, 15368, 1126212, 3847, 1033177, 336963, 339724, 443226, 447093, 544711, 544712, 4113, 502780, 3702, 112509, 65071, 658429, 3988, 502779, 222929, 284813	-	-
IPR013601	FAE1/Type III polyketide synthase-like protein	DC1	443143, 953739, 443144, 29760, 88036, 4538, 3694, 4533, 331271, 331272, 394503, 81972, 44689, 452637, 365044, 184922, 35128, 145481, 13642, 525897, 216591, 2880, 583355, 4081, 423536, 397945, 39947, 710696, 1076696, 4558, 4555, 749414, 3067, 15368, 406425, 3847, 554065, 3055, 5759, 1054147, 481448, 4113, 5786, 598745, 370354, 404380, 3702, 44056, 112509, 469383, 478801, 658858, 556484, 1133850, 4…	-	GO:0016747, GO:0006633, GO:0016020
IPR000368	Sucrose synthase	DC1	65093, 63737, 391009, 771875, 59920, 29760, 484019, 88036, 4538, 3694, 4533, 990288, 323848, 81972, 395961, 111780, 243159, 656519, 272123, 145481, 396588, 403833, 380394, 381764, 4081, 251221, 748449, 39947, 1191523, 105559, 28072, 589865, 4558, 4555, 3067, 15368, 3847, 554065, 3055, 335283, 761193, 329726, 103690, 4113, 551115, 3702, 572479, 167542, 373903, 112509, 59919, 228410, 653733, 522772…	-	GO:0005985
IPR003319	ATPase, F0 complex, subunit 8, mitochondrial, plant	DC1	29760, 88036, 293613, 293614, 4538, 3694, 302409, 336407, 44689, 164328, 272947, 35128, 145481, 13642, 2880, 391896, 434131, 564608, 4081, 39947, 4558, 400682, 1105111, 222891, 3847, 81824, 696127, 296587, 1032845, 70448, 254945, 449216, 3702, 65071, 257363, 315456, 481009, 3988, 212042	-	GO:0015078, GO:0015986, GO:0000276
IPR024438	Staygreen protein	DC1	441772, 441771, 441770, 29760, 88036, 4538, 3694, 4533, 235909, 81972, 544556, 592022, 398511, 195102, 195103, 145481, 545693, 866895, 498213, 498214, 863638, 564608, 4081, 39947, 758678, 649639, 4558, 4555, 289380, 3067, 15368, 574087, 3847, 554065, 550542, 436017, 3055, 941968, 720554, 296587, 515621, 646529, 386415, 70448, 645463, 645462, 3702, 1128398, 112509, 444177, 536232, 1002809, 3988, 6…	-	-
IPR005085	Carbohydrate binding module family 25	DC1	477974, 953739, 441772, 441771, 441770, 648999, 485916, 378806, 1009464, 479432, 452652, 29760, 886882, 88036, 4538, 3694, 4533, 394503, 403677, 985665, 81972, 164328, 272558, 349520, 703613, 643648, 1094619, 696281, 1089553, 429009, 2880, 203119, 100226, 498213, 498214, 863638, 564608, 4081, 748449, 39947, 760568, 525284, 66692, 758678, 642492, 4558, 4555, 3067, 591167, 370438, 15368, 574087, 38…	-	GO:2001070
IPR024937	Domain X	DC1	340100, 561229, 272622, 298653, 29760, 553483, 553482, 88036, 4538, 3694, 4533, 721032, 561276, 279238, 81972, 315749, 316274, 637910, 392499, 35128, 145481, 515849, 660122, 226186, 679935, 559304, 709991, 931626, 4081, 361100, 39947, 405531, 630626, 583346, 370554, 656024, 4558, 4555, 693746, 15368, 431943, 3847, 138119, 59748, 519441, 1082931, 416870, 4113, 221109, 579405, 502780, 1051072, 7463…	-	GO:0006397
IPR004860	Homing endonuclease, LAGLIDADG	DC1	554373, 771870, 237631, 29760, 88036, 4538, 3694, 4533, 491915, 561304, 721032, 399726, 81972, 44689, 229533, 263358, 1111708, 1087448, 145481, 13642, 515849, 340099, 743718, 559304, 284593, 4081, 509193, 39947, 760568, 581103, 4558, 4555, 981350, 871575, 284592, 15368, 3847, 3055, 269800, 875328, 471852, 597362, 608538, 243232, 284591, 559292, 559297, 559298, 309800, 3702, 999809, 307796, 262543…	3.10.28.10	GO:0004519
IPR001220	Legume lectin domain	DC1	485918, 936153, 479433, 29760, 243090, 88036, 4538, 3694, 4533, 448385, 316067, 403677, 283643, 246409, 159087, 226185, 204669, 367775, 81972, 44689, 293826, 164328, 316274, 940190, 5762, 474186, 159749, 1094619, 35128, 145481, 13642, 755732, 579137, 768704, 2880, 1004787, 564608, 284593, 529709, 4081, 324925, 314315, 39947, 4558, 4555, 984262, 15368, 134676, 3847, 436017, 644281, 595528, 235443,…	2.60.120.200	GO:0030246
IPR003611	Intron-encoded nuclease 2	DC1	5851, 554373, 771870, 237631, 29760, 288681, 4538, 3694, 4533, 344612, 441959, 1220162, 81972, 229533, 446466, 592021, 1392, 159749, 35128, 145481, 696281, 515849, 323098, 660122, 367110, 710685, 692420, 2880, 441960, 4081, 39947, 405535, 419610, 28072, 5823, 5825, 4558, 4555, 319795, 15368, 3847, 554065, 436017, 682795, 3055, 985895, 1007105, 471853, 597362, 593907, 7739, 70448, 656061, 73239, 3…	-	GO:0003677
IPR013936	Chloroquine resistance transporter-related	DC1	88036, 441375, 4533, 44689, 164328, 5762, 1094619, 13642, 237895, 353152, 4081, 3847, 595528, 1054147, 572307, 5786, 3702, 65071	-	-
IPR018928	Generative cell specific-1, HAP2-GCS1	DC1	5851, 679716, 7070, 29760, 103372, 88036, 441375, 4538, 3694, 4533, 5874, 5875, 81972, 44689, 5865, 5762, 857967, 5671, 145481, 13642, 5811, 237895, 5660, 5664, 7029, 353153, 353152, 4081, 946362, 39947, 45351, 5823, 5825, 4558, 4555, 312017, 400682, 3067, 15368, 5693, 3847, 554065, 81824, 3055, 595528, 126793, 1054147, 999953, 572307, 5786, 36329, 981087, 1068625, 929439, 73239, 3702, 1055687, 1…	-	-
IPR025677	OST-HTH associated domain	DC1	5851, 29760, 441375, 3694, 5874, 5875, 81972, 44689, 5865, 857967, 13642, 5811, 353152, 4081, 423536, 5823, 5825, 4555, 312017, 3847, 126793, 1054147, 572307, 5786, 36329, 73239, 3702, 5888, 3988	-	-
IPR025150	Domain of unknown function DUF4091	DC1	63737, 485917, 485918, 378806, 290397, 479435, 29760, 192952, 88036, 4538, 3694, 4533, 448385, 403677, 985665, 483219, 81972, 164328, 272559, 111780, 295405, 195102, 195103, 1094619, 145481, 545695, 447217, 226186, 679935, 768486, 553174, 4081, 39947, 697281, 610130, 203275, 693979, 4558, 4555, 446465, 269799, 749414, 289380, 743722, 15368, 134676, 3847, 926550, 267747, 525919, 1048260, 404589, 4…	-	-
IPR015791	Antimicrobial/protein inhibitor, gamma-crystallin-like	DC1	479433, 452652, 88036, 344612, 446462, 100226, 4558, 4555, 749414, 15368, 336963, 331117, 451804, 1179773, 330879	2.60.20.30	-
IPR019020	Cytochrome c-552/DMSO reductase-like, haem-binding domain	DC1	460265, 429572, 340102, 340100, 485914, 523841, 290397, 29760, 410359, 88036, 4538, 3694, 4533, 399549, 698757, 717231, 439386, 159087, 679901, 224911, 74109, 81972, 996285, 272557, 187272, 396595, 349521, 1056495, 637905, 35128, 145481, 425944, 273057, 748280, 447217, 709032, 357804, 330779, 933801, 273063, 427317, 427318, 338969, 85643, 640081, 4081, 425104, 397948, 39947, 797303, 177439, 4558,…	-	GO:0020037
IPR003143	Cytochrome d1, haem domain	DC1	351348, 340102, 340100, 264198, 1042878, 375451, 292415, 410359, 3694, 383372, 159087, 391595, 246200, 996285, 498217, 762633, 349521, 749222, 326298, 208964, 208963, 748280, 557722, 926569, 85643, 640081, 381754, 580332, 991905, 994484, 797303, 342108, 379731, 983917, 380749, 3055, 857087, 187303, 167879, 670487, 718251, 743525, 381666, 563040, 387093, 387092, 608538, 596153, 596154, 76114, 1232…	2.140.10.20	-
IPR001480	Bulb-type lectin domain	DC1	953739, 760192, 697329, 378806, 771870, 190486, 523841, 561007, 290399, 479433, 213810, 452652, 7070, 29760, 590998, 413071, 573413, 88036, 246410, 4538, 3694, 4533, 357348, 448385, 441959, 331271, 331272, 1213859, 1110502, 426428, 319225, 81972, 44689, 399550, 229533, 1111707, 1111708, 446466, 446469, 220664, 332952, 195253, 5762, 362242, 290340, 945713, 320372, 159749, 272123, 35128, 145481, 13…	2.90.10.10	-
IPR016170	Vanillyl-alcohol oxidase/Cytokinin dehydrogenase C-terminal domain	DC1	861557, 443144, 1170230, 665079, 378806, 771870, 661367, 272624, 479433, 298654, 29760, 342610, 426418, 1170229, 423212, 88036, 246410, 391038, 391037, 4538, 3694, 4533, 357348, 323848, 441959, 1213859, 316067, 426428, 398527, 279238, 240015, 688270, 1220162, 81972, 316274, 365044, 229533, 644352, 446462, 446468, 332952, 101510, 5762, 297246, 297245, 320372, 227321, 208964, 208963, 1128400, 64051…	3.40.462.10	-
IPR014895	Alginate lyase 2	DC1	665079, 1001585, 378806, 479433, 479435, 298654, 29760, 342610, 413071, 715451, 243090, 351746, 88036, 4538, 3694, 4533, 655844, 269483, 441959, 688270, 203122, 867900, 399739, 220664, 332952, 5762, 208964, 208963, 446470, 660122, 357809, 1104152, 100226, 1004787, 578455, 557722, 441960, 390235, 216432, 4081, 381754, 983548, 983545, 983544, 39947, 994484, 160488, 223283, 4558, 4555, 63186, 322710…	2.60.120.200	-
IPR009215	TIM-barrel domain, IGPS-like	DC1	765698, 441772, 441771, 441770, 1170230, 665079, 771870, 237631, 243160, 479432, 29760, 797210, 336722, 413071, 653446, 394, 1170229, 243090, 88036, 391038, 4538, 754035, 3694, 4533, 655844, 927704, 357348, 344612, 441959, 903814, 1110502, 693982, 634177, 383372, 366394, 224911, 81972, 360102, 332952, 101510, 347834, 320372, 227321, 529507, 1128400, 656519, 748727, 1089553, 425011, 515849, 500485…	1.20.5.460, 3.20.20.70	-
IPR013242	Retroviral aspartyl protease	Un	1170230, 554373, 10141, 29760, 1170229, 3694, 4533, 655844, 441959, 403677, 426428, 283643, 246409, 1220162, 9615, 164328, 9601, 9606, 1128400, 1094619, 145481, 7955, 1004785, 1004788, 578457, 4081, 946362, 39947, 9544, 630390, 31033, 8090, 561896, 61853, 4558, 1072389, 936435, 15368, 1126212, 3847, 9913, 9598, 660025, 597362, 4113, 79923, 3702, 112509, 65071, 1109443, 936046, 9305, 214684, 65842…	-	-
IPR025314	Domain of unknown function DUF4219	Un	7260, 7070, 29760, 653446, 103372, 4538, 3694, 4533, 7217, 441959, 403677, 7159, 164328, 7230, 7238, 227321, 1094619, 145481, 500485, 7220, 7227, 7222, 441960, 486041, 39947, 7234, 630390, 418459, 4558, 4555, 936435, 400682, 7176, 15368, 13686, 1126212, 3847, 554065, 6669, 7425, 6334, 559297, 559298, 3702, 104421, 46245, 7245, 7244, 7240, 717982, 7091, 3988	-	-
IPR007021	Domain of unknown function DUF659	Un	29760, 4538, 3694, 4533, 7217, 403677, 81972, 164328, 7230, 1094619, 145481, 578458, 578457, 7029, 4081, 486041, 39947, 418459, 561896, 4558, 4555, 936435, 400682, 3067, 15368, 3847, 3055, 660025, 7425, 3702, 112509, 65071, 104421, 936046, 717982, 3988, 4641	-	-
IPR025476	Helitron helicase-like domain	Un	554155, 1170230, 554373, 7260, 7070, 31234, 336722, 498257, 88036, 4538, 3694, 4533, 655844, 441959, 7668, 403677, 426428, 283643, 246409, 1220162, 81972, 164328, 644352, 6239, 6238, 227321, 159749, 1094619, 145481, 500485, 7955, 660122, 240176, 578458, 578457, 7029, 4081, 5722, 946362, 8083, 423536, 650164, 578460, 39947, 45351, 630390, 418459, 8090, 4558, 4555, 936435, 400682, 7176, 3067, 15368…	-	-
IPR025724	GAG-pre-integrase domain	Un	861557, 1170230, 665079, 554373, 237631, 7260, 7070, 29760, 1170229, 4538, 3694, 4533, 655844, 441959, 426428, 283643, 322104, 7159, 1220162, 1206466, 81972, 164328, 285006, 545124, 341663, 227321, 1128400, 159749, 1094619, 145481, 684364, 500485, 7227, 578457, 441960, 4081, 486041, 650164, 39947, 630390, 418459, 4558, 936435, 400682, 7176, 3067, 284592, 15368, 13686, 1126212, 3847, 554065, 6669,…	-	-
IPR013103	Reverse transcriptase, RNA-dependent DNA polymerase	Un	861557, 665079, 554373, 771870, 237631, 7260, 7070, 29760, 426418, 1170229, 498257, 88036, 4538, 3694, 4533, 655844, 441959, 663331, 12957, 1213859, 403677, 426428, 283643, 7159, 1220162, 1206466, 367775, 81972, 164328, 285006, 545124, 341663, 43151, 227321, 1128400, 1064592, 159749, 1094619, 35128, 145481, 425011, 500485, 7227, 226230, 2880, 7222, 578458, 578455, 578457, 1001064, 441960, 7029, 4…	-	-
IPR004209	Ferredoxin thioredoxin reductase beta subunit, domain	Un	65093, 869209, 63737, 868131, 868132, 1201294, 485915, 321327, 243164, 84588, 213810, 29760, 192952, 410358, 224325, 573413, 88036, 4538, 3694, 4533, 1140, 316279, 1110509, 679901, 889378, 81972, 203124, 316278, 867904, 395962, 395961, 1111707, 1111708, 32049, 111780, 577650, 304371, 195253, 749222, 326298, 351160, 159749, 593750, 272123, 35128, 145481, 696281, 679926, 32051, 573370, 525898, 5258…	3.90.460.10	GO:0008937, GO:0055114
IPR007516	Coenzyme F420 hydrogenase/dehydrogenase beta subunit, N-terminal	Un	65093, 351348, 697329, 63737, 420247, 868131, 868132, 1201294, 981222, 1032480, 321327, 523846, 523841, 426368, 243164, 29760, 192952, 797210, 375451, 667014, 452863, 410358, 224325, 4538, 3694, 4533, 480224, 1140, 1110509, 693982, 266117, 366394, 679901, 339860, 81972, 391595, 203124, 293826, 996285, 316278, 867904, 395962, 395960, 395961, 1111707, 1111708, 32049, 111780, 456320, 304371, 220664,…	-	-
IPR007525	Coenzyme F420 hydrogenase/dehydrogenase beta subunit, C-terminal	Un	477974, 65093, 351348, 869209, 697329, 63737, 420247, 868131, 868132, 1201294, 485916, 485915, 981222, 1032480, 321327, 523846, 523841, 426368, 243164, 213810, 29760, 192952, 797210, 375451, 667014, 452863, 410358, 224325, 632518, 4538, 3694, 4533, 927704, 903814, 480224, 1140, 1110509, 693982, 266117, 366394, 679901, 339860, 81972, 391595, 906968, 203124, 293826, 996285, 316278, 867904, 272559, …	-	-
IPR007545	LOR/SDH bifunctional enzyme, conserved domain	Un	63737, 420247, 326424, 868131, 868132, 1201294, 485914, 523846, 523841, 426368, 479435, 298654, 298653, 29760, 797210, 410358, 224325, 88036, 4538, 3694, 4533, 1110509, 403677, 339860, 81972, 203124, 164328, 395962, 395961, 1111707, 1111708, 32049, 111780, 456320, 304371, 880724, 195253, 351160, 857967, 593750, 1094619, 272123, 446470, 35128, 145481, 679926, 579137, 190192, 406327, 449447, 114688…	2.40.420.10	-
IPR025595	Domain of unknown function DUF4346	Un	65093, 63737, 420247, 868131, 868132, 1184251, 321327, 523846, 426368, 84588, 59920, 59922, 192952, 410358, 224325, 1140, 316279, 1110509, 159087, 679901, 240015, 339860, 203124, 316278, 867904, 74547, 74546, 395962, 395961, 1111707, 1111708, 32049, 111780, 456320, 304371, 880724, 195253, 1056495, 159749, 593750, 272123, 679926, 32051, 579137, 406327, 330779, 449447, 1041930, 880072, 990316, 1889…	-	-
IPR000894	Ribulose bisphosphate carboxylase small chain, domain	Un	65093, 765698, 63737, 1032480, 321327, 84588, 59920, 59922, 29760, 1042878, 292415, 88036, 391038, 4538, 3694, 4533, 990288, 323848, 1140, 316279, 693982, 366394, 224911, 81972, 203124, 316278, 74547, 74546, 395962, 395960, 395961, 395965, 1111707, 1111708, 32049, 111780, 187272, 679936, 396595, 195253, 272942, 272943, 243159, 159749, 640512, 640511, 272123, 35128, 145481, 258594, 420662, 32051, …	3.30.190.10	-
IPR017444	Ribulose bisphosphate carboxylase, large subunit, N-terminal	Un	65093, 460265, 765698, 63737, 1201294, 485914, 1184251, 604354, 321327, 523841, 84588, 59920, 59922, 29760, 192952, 1042878, 452863, 292415, 410358, 224325, 88036, 391038, 4538, 3694, 990288, 323848, 1140, 316279, 1110509, 693982, 366394, 159087, 679901, 224911, 81972, 399550, 203124, 316278, 867904, 365044, 74547, 74546, 395962, 395960, 395961, 395965, 1111707, 1111708, 32049, 111780, 187272, 67…	3.30.70.150	GO:0000287, GO:0016984, GO:0015977
IPR000685	Ribulose bisphosphate carboxylase, large subunit, C-terminal	Un	65093, 460265, 765698, 63737, 420246, 1201294, 485917, 485914, 281309, 1184251, 604354, 321327, 523841, 936156, 290398, 84588, 479436, 59920, 59922, 29760, 192952, 886882, 1042878, 288681, 452863, 292415, 394, 410358, 224325, 351746, 88036, 391038, 4538, 754035, 3694, 4533, 491915, 990288, 323848, 315730, 1140, 316279, 1110509, 985665, 693982, 398527, 366394, 319225, 159087, 679901, 224911, 23590…	3.20.20.110	GO:0000287
IPR017443	Ribulose bisphosphate carboxylase, large subunit, ferrodoxin-like N-terminal	Un	65093, 460265, 765698, 63737, 420246, 1201294, 485917, 485914, 281309, 1184251, 604354, 321327, 523841, 936156, 290398, 84588, 479436, 59920, 59922, 29760, 192952, 886882, 1042878, 288681, 452863, 292415, 394, 410358, 224325, 351746, 88036, 391038, 4538, 754035, 3694, 491915, 990288, 323848, 315730, 1140, 316279, 1110509, 985665, 693982, 398527, 366394, 319225, 159087, 679901, 224911, 235909, 819…	3.30.70.150	GO:0016984, GO:0015977
IPR013978	MEKHLA	Un	190486, 1091494, 243160, 84588, 59922, 298654, 298653, 29760, 88036, 391038, 4538, 3694, 4533, 357348, 1140, 316279, 81972, 661410, 717785, 203124, 441620, 316278, 316273, 74547, 395962, 395961, 1111707, 1111708, 32049, 111780, 590409, 195253, 347834, 320372, 640512, 640511, 35128, 145481, 32051, 324057, 651182, 932677, 768492, 216596, 2880, 491916, 449447, 504832, 564608, 583355, 440085, 1031710…	-	-
IPR022017	Domain of unknown function DUF3598	Un	65093, 63737, 321327, 84588, 29760, 88036, 3694, 4533, 1140, 316279, 9986, 81972, 203124, 316278, 395962, 395961, 1111707, 1111708, 32049, 111780, 195253, 159749, 272123, 35128, 145481, 32051, 2880, 449447, 4081, 251221, 39947, 41431, 45351, 28072, 4558, 4555, 269084, 15368, 755178, 3847, 292564, 292563, 110662, 103690, 3702, 112509, 64471, 240292, 556484, 197221, 43989, 3988, 497965, 65393, 3213…	2.40.128.20	-
IPR004207	Ferredoxin thioredoxin reductase, alpha chain	Un	65093, 63737, 321327, 84588, 29760, 88036, 4538, 3694, 4533, 1140, 316279, 81972, 203124, 316278, 395962, 395961, 1111707, 1111708, 32049, 111780, 195253, 272123, 145481, 32051, 449447, 564608, 4081, 39947, 41431, 28072, 4558, 4555, 269084, 3067, 15368, 755178, 3847, 554065, 3055, 292564, 292563, 329726, 110662, 296587, 103690, 4113, 551115, 3702, 112509, 64471, 240292, 713887, 197221, 43989, 398…	2.30.30.50	GO:0015979
IPR013626	Pheophorbide a oxygenase	Un	65093, 460265, 63737, 84588, 29760, 88036, 4538, 3694, 4533, 1140, 316279, 81972, 203124, 395962, 395961, 1111707, 1111708, 32049, 5762, 159749, 35128, 145481, 32051, 2880, 338565, 449447, 564608, 4081, 39947, 41431, 28072, 4558, 4555, 269084, 3067, 15368, 755178, 3847, 554065, 436017, 3055, 292564, 292563, 329726, 110662, 296587, 103690, 70448, 551115, 3702, 44056, 112509, 64471, 240292, 556484,…	-	GO:0010277, GO:0055114
IPR025564	Domain of unknown function DUF4308	Un	65093, 63737, 84588, 59920, 59922, 29760, 88036, 4538, 3694, 4533, 1140, 316279, 81972, 203124, 316278, 74547, 74546, 395962, 395961, 1111707, 1111708, 32049, 111780, 195253, 272123, 145481, 32051, 449447, 564608, 4081, 39947, 41431, 28072, 4558, 4555, 269084, 3067, 15368, 755178, 3847, 554065, 436017, 3055, 292564, 292563, 329726, 110662, 296587, 103690, 93059, 167555, 70448, 93060, 551115, 3702…	-	-
IPR025344	Domain of unknown function DUF4101	Un	65093, 63737, 84588, 59920, 59922, 29760, 88036, 4538, 3694, 4533, 1140, 316279, 81972, 203124, 316278, 74547, 74546, 395962, 395961, 1111707, 1111708, 32049, 111780, 195253, 272123, 145481, 32051, 449447, 564608, 4081, 251221, 39947, 41431, 28072, 4558, 4555, 269084, 3067, 15368, 755178, 3847, 554065, 436017, 3055, 292564, 292563, 329726, 110662, 296587, 103690, 93059, 167555, 70448, 93060, 5511…	-	-
IPR023222	PsbQ-like domain	Un	65093, 63737, 321327, 84588, 59920, 59922, 29760, 88036, 4538, 3694, 4533, 7668, 1140, 316279, 81972, 203124, 316278, 74547, 74546, 395962, 395961, 1111707, 1111708, 32049, 111780, 195253, 159749, 272123, 35128, 145481, 32051, 2880, 449447, 406818, 564608, 4081, 251221, 39947, 41431, 9031, 28072, 457570, 4558, 4555, 269084, 3067, 15368, 755178, 3847, 554065, 436017, 3055, 292564, 292563, 329726, …	1.20.120.290	-
IPR003823	Domain of unknown function CP12	Un	65093, 63737, 321327, 84588, 59920, 59922, 29760, 88036, 4538, 3694, 4533, 1140, 316279, 81972, 203124, 316278, 74547, 74546, 395962, 395961, 1111707, 1111708, 32049, 111780, 195253, 159749, 272123, 35128, 145481, 32051, 449447, 564608, 4081, 251221, 39947, 41431, 28072, 4558, 4555, 269084, 3067, 15368, 755178, 3847, 554065, 436017, 3055, 292564, 292563, 329726, 110662, 296587, 103690, 4113, 9305…	-	-
IPR018962	Domain of unknown function DUF1995	Un	65093, 63737, 321327, 84588, 59920, 59922, 29760, 88036, 4538, 3694, 4533, 1140, 316279, 81972, 203124, 316278, 74547, 74546, 395962, 395961, 1111707, 1111708, 32049, 111780, 195253, 159749, 272123, 35128, 145481, 32051, 2880, 449447, 564608, 4081, 251221, 39947, 41431, 28072, 4558, 4555, 269084, 3067, 15368, 755178, 3847, 554065, 436017, 3055, 292564, 292563, 329726, 110662, 296587, 103690, 9305…	-	-
IPR023329	Chlorophyll a/b binding protein domain	Un	65093, 63737, 321327, 84588, 59920, 59922, 29760, 88036, 4538, 3694, 4533, 1140, 316279, 81972, 203124, 316278, 74547, 74546, 395962, 395961, 1111707, 1111708, 32049, 111780, 195253, 159749, 272123, 35128, 145481, 32051, 2880, 449447, 564608, 4081, 251221, 39947, 41431, 28072, 4558, 4555, 269084, 3067, 15368, 755178, 3847, 554065, 436017, 3055, 292564, 292563, 329726, 110662, 296587, 103690, 4113…	1.10.3460.10, 1.20.1620.10	-
IPR003757	Photosystem I PsaL, reaction centre subunit XI	Un	65093, 63737, 321327, 84588, 59920, 59922, 29760, 4538, 3694, 4533, 1140, 316279, 81972, 203124, 316278, 74547, 74546, 395962, 395961, 1111707, 1111708, 32049, 111780, 195253, 159749, 272123, 35128, 145481, 32051, 2880, 449447, 564608, 4081, 251221, 39947, 41431, 28072, 4558, 4555, 269084, 3067, 15368, 755178, 3847, 554065, 436017, 3055, 292564, 292563, 329726, 110662, 296587, 103690, 4113, 93059…	1.20.1240.10	GO:0015979, GO:0009522, GO:0009538
IPR008629	GUN4-like	Un	65093, 63737, 321327, 84588, 59920, 59922, 298653, 29760, 88036, 4538, 3694, 4533, 1140, 316279, 81972, 203124, 316278, 74547, 74546, 395962, 395961, 1111707, 1111708, 32049, 111780, 195253, 159749, 272123, 35128, 145481, 32051, 2880, 449447, 564608, 4081, 251221, 39947, 41431, 28072, 4558, 4555, 269084, 3067, 15368, 755178, 3847, 554065, 436017, 3055, 292564, 292563, 329726, 110662, 296587, 1036…	-	-
IPR013081	Photosystem II cytochrome b559, N-terminal	Un	65093, 63737, 321327, 84588, 59920, 59922, 29760, 88036, 4538, 3694, 1140, 316279, 81972, 203124, 316278, 74547, 74546, 395962, 395961, 1111707, 1111708, 32049, 111780, 195253, 159749, 272123, 35128, 145481, 32051, 2880, 449447, 564608, 4081, 251221, 39947, 41431, 28072, 4558, 4555, 269084, 3067, 15368, 755178, 3847, 554065, 3055, 292564, 292563, 329726, 110662, 296587, 103690, 4113, 93059, 16755…	1.20.5.860	GO:0015979
IPR013082	Photosystem II cytochrome b559, alpha subunit, lumenal region	Un	65093, 63737, 321327, 84588, 59920, 59922, 29760, 88036, 4538, 3694, 1140, 316279, 81972, 203124, 316278, 74547, 74546, 395962, 395961, 1111707, 1111708, 32049, 111780, 195253, 159749, 272123, 35128, 145481, 32051, 2880, 449447, 4081, 251221, 39947, 41431, 28072, 4558, 4555, 269084, 3067, 15368, 755178, 3847, 554065, 3055, 292564, 292563, 329726, 110662, 296587, 103690, 4113, 93059, 167555, 70448…	1.20.5.860	GO:0046872, GO:0015979, GO:0009523, GO:0016021
IPR024058	Cytochrome f transmembrane anchor	Un	65093, 63737, 321327, 84588, 59920, 59922, 29760, 88036, 4538, 3694, 1140, 316279, 81972, 203124, 316278, 74547, 74546, 395962, 395961, 1111707, 1111708, 32049, 111780, 195253, 159749, 272123, 35128, 145481, 32051, 2880, 449447, 4081, 251221, 39947, 41431, 28072, 4558, 4555, 269084, 3067, 15368, 755178, 3847, 554065, 3055, 292564, 292563, 329726, 110662, 296587, 103690, 4113, 93059, 167555, 70448…	2.60.40.830, 1.20.5.700	-
IPR024094	Cytochrome f large domain	Un	65093, 63737, 321327, 84588, 59920, 59922, 29760, 88036, 4538, 3694, 1140, 316279, 81972, 203124, 316278, 74547, 74546, 395962, 395961, 1111707, 1111708, 32049, 111780, 195253, 159749, 272123, 35128, 145481, 32051, 2880, 449447, 4081, 251221, 39947, 41431, 28072, 4558, 4555, 269084, 3067, 15368, 755178, 3847, 554065, 759273, 3055, 292564, 292563, 329726, 110662, 296587, 103690, 4113, 93059, 16755…	2.40.50.100, 2.60.40.830	-
IPR021039	Iron-sulphur binding protein LdpA, C-terminal	Un	65093, 63737, 321327, 84588, 59920, 59922, 29760, 88036, 4538, 3694, 4533, 1140, 316279, 203124, 316278, 452637, 74547, 74546, 395962, 395961, 1111707, 1111708, 32049, 111780, 195253, 272123, 145481, 32051, 2880, 449447, 4081, 251221, 39947, 41431, 28072, 4558, 4555, 269084, 15368, 755178, 3847, 292564, 292563, 329726, 110662, 103690, 93059, 167555, 93060, 551115, 146891, 167546, 167542, 112509, …	-	-
IPR014909	Cytochrome b6-f complex Fe-S subunit	Un	65093, 443143, 443144, 63737, 321327, 936156, 84588, 59920, 59922, 29760, 88036, 4538, 3694, 4533, 1140, 316279, 319225, 81972, 203124, 316278, 74547, 74546, 395962, 395961, 1111707, 1111708, 32049, 111780, 195253, 592022, 159749, 272123, 35128, 145481, 32051, 545693, 326423, 692420, 2880, 449447, 517417, 564608, 4081, 324925, 251221, 39947, 41431, 28072, 340177, 4558, 4555, 269084, 3067, 194439,…	-	GO:0009496, GO:0051537, GO:0055114, GO:0042651
IPR020844	Circadian clock protein KaiA, N-terminal	Un	65093, 63737, 321327, 84588, 1140, 316279, 203124, 316278, 395962, 395961, 1111707, 1111708, 32049, 111780, 195253, 32051, 1104152, 449447, 41431, 269084, 755178, 292564, 292563, 329726, 110662, 306902, 64471, 197221, 43989, 497965, 65393, 321332	3.40.50.2300	GO:0007623
IPR001297	Phycobilisome linker domain	Un	65093, 63737, 321327, 84588, 59920, 1140, 316279, 203124, 316278, 395962, 395961, 1111707, 1111708, 32049, 111780, 195253, 5762, 272123, 32051, 449447, 1029718, 251221, 41431, 28072, 269084, 755178, 292564, 292563, 329726, 110662, 103690, 93059, 167555, 551115, 64471, 240292, 167539, 197221, 43989, 497965, 65393, 321332	-	GO:0015979, GO:0030089
IPR020856	Circadian clock protein KaiA, C-terminal	Un	65093, 63737, 321327, 84588, 1140, 316279, 203124, 316278, 395962, 395961, 1111707, 1111708, 32049, 111780, 195253, 272123, 32051, 449447, 41431, 28072, 269084, 755178, 292564, 292563, 329726, 110662, 103690, 999810, 551115, 64471, 240292, 713887, 197221, 43989, 497965, 65393, 321332	1.10.1240.30	GO:0006468, GO:0007623
IPR008213	CpcD-like domain	Un	65093, 63737, 321327, 84588, 1140, 316279, 203124, 316278, 395962, 395961, 1111707, 1111708, 32049, 111780, 195253, 272123, 32051, 449447, 251221, 41431, 28072, 269084, 755178, 292564, 292563, 329726, 110662, 103690, 551115, 638303, 64471, 240292, 197221, 43989, 497965, 65393, 321332	3.30.1490.170	GO:0030089
IPR011064	Mechanosensitive ion channel MscS, transmembrane-1	Un	65093, 63737, 321327, 84588, 1140, 316279, 203124, 316278, 395962, 395961, 1111707, 1111708, 32049, 111780, 195253, 272123, 32051, 449447, 251221, 41431, 28072, 269084, 755178, 292564, 292563, 110662, 103690, 551115, 64471, 240292, 197221, 43989, 497965, 65393, 321332	3.30.1490.170	GO:0015979, GO:0030089
IPR009717	Mo-dependent nitrogenase, C-terminal	Un	65093, 63737, 321327, 1140, 203124, 395962, 395961, 1111707, 1111708, 32049, 111780, 195253, 272123, 32051, 449447, 251221, 41431, 28072, 269084, 755178, 292563, 329726, 103690, 551115, 64471, 240292, 197221, 43989, 497965, 65393, 321332	-	-
IPR015233	Orange carotenoid-binding protein, N-terminal	Un	65093, 63737, 84588, 316279, 316278, 395962, 395961, 1111707, 1111708, 32049, 111780, 195253, 272123, 32051, 449447, 251221, 41431, 28072, 292564, 292563, 103690, 551115, 64471, 240292, 197221, 43989, 497965, 65393	1.10.2090.10	GO:0031404, GO:0016037, GO:0030089
IPR010802	Domain of unknown function DUF1400	Un	65093, 63737, 84588, 59920, 59922, 1140, 316279, 203124, 316278, 74547, 74546, 395962, 395961, 1111707, 1111708, 32049, 111780, 195253, 272123, 32051, 449447, 251221, 41431, 28072, 269084, 755178, 292564, 292563, 329726, 110662, 103690, 93059, 167555, 93060, 551115, 146891, 167546, 167542, 59919, 64471, 240292, 167539, 197221, 43989, 497965, 65393	-	-
IPR022571	Magnesium chelatase, subunit H, N-terminal	Un	65093, 63737, 981222, 321327, 84588, 59920, 59922, 29760, 375451, 88036, 4538, 3694, 4533, 480224, 1140, 316279, 383372, 319225, 81972, 661410, 391595, 203124, 441620, 316278, 74547, 74546, 395962, 395960, 395961, 395965, 1111707, 1111708, 32049, 111780, 195253, 272942, 272943, 159749, 272123, 35128, 145481, 258594, 32051, 326427, 633149, 190192, 316057, 316056, 316055, 316058, 324602, 357808, 28…	-	GO:0016851
IPR010940	Magnesium-protoporphyrin IX methyltransferase, C-terminal	Un	65093, 63737, 981222, 321327, 84588, 59920, 59922, 29760, 375451, 88036, 4538, 3694, 480224, 1140, 316279, 383372, 319225, 81972, 661410, 391595, 203124, 441620, 316278, 74547, 74546, 395962, 395960, 395961, 395965, 1111707, 1111708, 32049, 111780, 195253, 272942, 272943, 272123, 35128, 145481, 258594, 32051, 326427, 633149, 316057, 316056, 316055, 316058, 324602, 357808, 2880, 449447, 349101, 34…	-	GO:0046406, GO:0015995
IPR013580	Proto-chlorophyllide/chlorophyllide reductase, C-terminal	Un	65093, 63737, 981222, 321327, 84588, 59920, 59922, 375451, 667014, 88036, 480224, 1140, 316279, 266117, 383372, 319225, 661410, 391595, 203124, 441620, 316278, 74547, 74546, 395962, 395960, 395961, 395965, 1111707, 1111708, 32049, 111780, 195253, 272942, 272943, 243159, 272123, 145481, 258594, 32051, 326427, 651182, 633149, 316057, 316056, 316055, 316058, 324602, 357808, 706587, 2880, 380394, 449…	-	GO:0016491, GO:0015979, GO:0015995, GO:0055114
IPR011649	KaiB domain	Un	65093, 63737, 485918, 1142394, 321327, 1091494, 84588, 59920, 59922, 192952, 710421, 423212, 316067, 480224, 1140, 316279, 383372, 661410, 203124, 441620, 316278, 74547, 74546, 395962, 395960, 395961, 1111707, 1111708, 32049, 111780, 187272, 304371, 504472, 349521, 195253, 297246, 297245, 272943, 272123, 258594, 32051, 376686, 326427, 316057, 324602, 357808, 706587, 449447, 349102, 338969, 517418…	3.40.30.10	GO:0048511
IPR006438	HAD-superfamily hydrolase, subfamily IA, hypothetical 1	Un	65093, 63737, 485914, 523841, 84588, 59920, 59922, 797210, 1140, 316279, 403677, 203124, 164328, 316278, 74547, 74546, 395961, 32049, 111780, 195253, 1094619, 272123, 32051, 2880, 795797, 797304, 797302, 797303, 543526, 28072, 269084, 478009, 755178, 519442, 292564, 292563, 110662, 103690, 93059, 167555, 348780, 309800, 93060, 551115, 362976, 518766, 146891, 167546, 167542, 768065, 59919, 65071, …	-	-
IPR019278	DICT domain	Un	65093, 63737, 326424, 648999, 485914, 981222, 321327, 797210, 480224, 1140, 278137, 383372, 203124, 395962, 395961, 1111707, 1111708, 32049, 111780, 195253, 272123, 439292, 326427, 324602, 357808, 866895, 449447, 1146883, 266940, 795797, 926569, 443218, 251221, 748449, 350054, 350058, 41431, 797302, 797303, 543526, 28072, 457570, 526226, 269084, 478009, 134676, 755178, 512565, 519442, 644283, 111…	-	-
IPR024521	Domain of unknown function DUF3641	Un	65093, 443143, 443144, 441772, 441771, 441770, 63737, 1142394, 1091494, 84588, 59920, 59922, 243090, 246410, 316067, 480224, 1140, 316279, 259536, 316275, 355278, 203122, 203124, 316278, 452637, 74547, 74546, 395962, 395961, 1111707, 1111708, 32049, 111780, 187272, 929562, 396595, 349521, 195253, 945713, 159749, 272123, 35128, 32051, 396588, 324602, 706587, 2880, 449447, 498213, 498214, 338969, 8…	-	-
IPR017584	Pyridine nucleotide-disulphide oxidoreductase family protein, N-terminal	Un	65093, 351348, 63737, 485915, 1001585, 290398, 84588, 59920, 59922, 292414, 243090, 316279, 383629, 365046, 246200, 203124, 316278, 399739, 74547, 74546, 395962, 1111707, 1111708, 32049, 111780, 349521, 272943, 1087448, 272123, 32051, 573370, 317655, 525897, 651182, 357804, 866895, 2880, 449447, 349101, 349102, 338963, 338969, 85643, 648757, 564608, 946362, 937777, 991905, 41431, 926570, 28072, 5…	-	-
IPR002128	NADH:ubiqui-/plastoqui- oxidoreductase, chloroplast chain 5, C-terminal	Un	65093, 929556, 443143, 63737, 485917, 485916, 485918, 981222, 321327, 243160, 264198, 395019, 84588, 290397, 935599, 479434, 935593, 935591, 59920, 59922, 29760, 511995, 762903, 667014, 88036, 4538, 3694, 4533, 357348, 448385, 909420, 269482, 331271, 331272, 315730, 316067, 1140, 316279, 630588, 717231, 398527, 355278, 383372, 204669, 81972, 203124, 935588, 316278, 242231, 74547, 74546, 395962, 3…	-	GO:0008137, GO:0042773, GO:0055114
IPR025433	Domain of unknown function DUF4168	Un	65093, 351348, 340100, 63737, 321327, 1091494, 290398, 394, 990288, 1140, 693982, 366394, 889378, 203124, 996285, 395962, 395961, 1111707, 1111708, 32049, 111780, 187272, 396595, 195253, 347834, 243159, 159749, 272123, 35128, 396588, 633149, 216596, 1117943, 2880, 266834, 380394, 491916, 449447, 762376, 41431, 926570, 283942, 28072, 589865, 707241, 349124, 269084, 743722, 698936, 266779, 755178, …	-	-
IPR025567	Domain of unknown function DUF4332	Un	65093, 460265, 63737, 1142394, 643867, 272624, 84588, 59920, 59922, 756272, 410358, 243090, 423212, 1140, 316279, 383372, 224911, 717785, 203124, 867900, 74547, 74546, 395960, 32049, 111780, 504472, 297246, 297245, 637905, 351160, 593750, 272123, 258594, 32051, 323097, 323098, 56780, 78245, 316057, 316056, 316055, 316058, 226186, 648996, 357808, 521097, 880070, 504832, 926569, 85643, 530564, 1031…	-	-
IPR025274	Domain of unknown function DUF4070	Un	65093, 460265, 443143, 63737, 243164, 84588, 290397, 59922, 243090, 448385, 316067, 1140, 634177, 240015, 224911, 204669, 661410, 717785, 203124, 441620, 316278, 452637, 74547, 395963, 395960, 395961, 395965, 1111707, 1111708, 32049, 111780, 195253, 945713, 272123, 258594, 1089553, 32051, 323097, 323098, 573370, 525897, 633145, 651182, 403833, 216389, 316057, 316056, 316055, 316058, 357809, 70658…	-	-
IPR018739	Domain of unknown function DUF2281	Un	477974, 65093, 869209, 63737, 1201294, 981222, 632348, 1091494, 667014, 224325, 632518, 1140, 399726, 632292, 889378, 203124, 395962, 395961, 1111707, 1111708, 111780, 504472, 195253, 593750, 272123, 439292, 1094508, 696281, 340099, 403833, 521460, 357808, 543728, 429009, 203119, 449447, 273068, 580327, 990316, 85643, 583358, 324925, 509193, 251221, 41431, 243275, 272844, 756499, 28072, 642492, 3…	-	-
IPR025587	Domain of unknown function DUF4351	Un	65093, 441771, 441770, 63737, 981222, 321327, 1091494, 448385, 1140, 399726, 434922, 434923, 434924, 203124, 395962, 395961, 1111707, 1111708, 32049, 195253, 360115, 272123, 1094508, 340099, 357808, 449447, 273068, 580327, 85643, 931626, 156889, 324925, 509193, 251221, 697281, 760568, 41431, 583346, 28072, 340177, 269084, 212717, 431943, 755178, 290317, 930169, 765911, 335283, 292563, 227377, 329…	-	-
IPR024385	Domain of unknown function DUF3854	Un	63737, 648999, 485916, 632348, 886882, 288681, 1140, 632292, 203124, 316278, 74547, 395962, 395961, 1111707, 1111708, 32049, 446469, 111780, 592021, 1392, 272123, 145481, 1094508, 633145, 521460, 216389, 429009, 449447, 273068, 498213, 498214, 637380, 251221, 697281, 405535, 405534, 760568, 41431, 693979, 28072, 930170, 222523, 351627, 1048260, 572264, 329726, 110662, 103690, 515621, 264732, 2342…	-	-
IPR011544	Restriction endonuclease, type II, Cfr10/BsoB1, core	Un	760192, 383372, 32049, 195253, 449447, 28072, 926550, 103690, 240292, 1045858, 43989, 65393	3.40.91.10	GO:0003677, GO:0009036, GO:0009307
IPR014968	XisI protein	Un	65093, 760192, 63737, 203124, 316274, 395962, 395961, 32049, 504472, 195253, 272123, 449447, 41431, 28072, 755178, 761193, 292563, 329726, 103690, 551115, 240292, 43989, 497965, 65393	3.30.310.110	-
IPR026374	PEP-CTERM protein sorting domain, cyanobacterial subclass	Un	63737, 203124, 395962, 272123, 449447, 41431, 28072, 755178, 292563, 329726, 103690, 240292, 43989, 497965, 65393	-	-
IPR006380	Sucrose-phosphate synthase	Un	65093, 63737, 1001585, 1142394, 190485, 1091494, 936156, 561007, 84588, 59920, 59922, 29760, 886882, 756272, 292415, 573413, 243090, 88036, 215689, 693216, 441375, 4538, 3694, 4533, 990288, 323848, 548473, 698757, 451516, 681288, 1140, 316279, 1110502, 985665, 316275, 399742, 81972, 661410, 418127, 441620, 316278, 452637, 637910, 365044, 399739, 426430, 74547, 395961, 1111707, 1111708, 32049, 111…	3.40.50.1000, 3.30.70.1410, 3.90.1070.10	-
IPR012822	Sucrose-phosphate synthase, glycosyltransferase domain	Un	1091494, 84588, 59920, 59922, 756272, 243090, 990288, 323848, 1140, 316279, 316278, 74547, 74546, 1111707, 1111708, 32049, 396595, 195253, 243159, 272123, 32051, 396588, 525897, 380394, 156889, 582744, 1191523, 105559, 887061, 28072, 589865, 177437, 317025, 269084, 261292, 765911, 335283, 857087, 292564, 110662, 93059, 167555, 93060, 96561, 572477, 146891, 167546, 265072, 167542, 555778, 59919, 2…	-	-
IPR012821	Sucrose phosphate synthase, sucrose phosphatase-like domain	Un	1091494, 84588, 59920, 59922, 756272, 243090, 990288, 323848, 1140, 316279, 74547, 1111707, 1111708, 32049, 396595, 195253, 243159, 272123, 32051, 396588, 525897, 380394, 156889, 582744, 1191523, 105559, 887061, 28072, 589865, 177437, 317025, 269084, 261292, 765911, 335283, 857087, 761193, 292564, 110662, 167555, 96561, 649349, 572477, 265072, 228410, 653733, 522772, 64471, 472759, 197221, 323261…	-	-
IPR012764	Glucosylglycerol-phosphate synthase	Un	65093, 1001585, 190485, 84588, 292415, 316279, 1110502, 316278, 399739, 1111707, 1111708, 32049, 111780, 32051, 314565, 509169, 426114, 322710, 743722, 743720, 755178, 292563, 329726, 110662, 225937, 314260, 76114, 75379, 398580, 64471, 713887, 43989	-	GO:0016758, GO:0051473
IPR017481	Conserved hypothetical protein CHP03032	Un	63737, 84588, 243090, 269483, 1140, 203122, 203124, 395961, 195253, 211586, 449447, 880071, 251221, 105559, 28072, 340177, 269798, 269084, 639283, 196162, 572480, 575540, 329726, 439235, 96561, 911045, 402881, 497965, 65393, 323261	-	-
IPR024742	Glycogen debranching enzyme, N-terminal	Un	477974, 429572, 443144, 63737, 648999, 485916, 378806, 1142394, 290397, 363253, 479433, 192952, 511995, 667015, 391038, 448385, 399549, 316067, 480224, 1140, 1110509, 394503, 439386, 398527, 679901, 203124, 316274, 867904, 452637, 272559, 263358, 395962, 395961, 111780, 263820, 679936, 304371, 504472, 945713, 295405, 195102, 195103, 643648, 640512, 640511, 272123, 525146, 425944, 1089553, 273057,…	-	-
IPR025193	Domain of unknown function DUF4114	Un	63737, 59922, 762903, 1110509, 319225, 203122, 272559, 399739, 1111707, 1111708, 111780, 929562, 577650, 195253, 856793, 295405, 272123, 1089553, 32051, 525897, 226186, 679935, 498211, 880070, 709991, 990316, 338966, 926562, 517418, 438753, 45351, 521674, 693979, 28072, 338187, 317025, 223926, 755178, 261292, 292564, 292563, 502025, 1144275, 103690, 246197, 596153, 596154, 264731, 234267, 522306,…	-	-
IPR025938	RRXRR domain	Un	477974, 65093, 63737, 981222, 632348, 479432, 484019, 990288, 632292, 365044, 446468, 111780, 195253, 243159, 1087448, 272123, 439292, 403833, 521460, 521098, 429009, 449447, 498214, 321956, 748449, 697281, 760568, 390333, 105559, 457570, 749414, 416591, 370438, 574087, 767455, 329726, 644295, 103690, 326442, 515621, 296591, 572477, 262543, 334413, 240292, 472759, 43989, 497965, 65393, 632335	-	-
IPR022532	Domain of unknown function DUF3696, C-terminal	Un	351348, 443143, 760192, 63737, 998088, 1001585, 566546, 272626, 715451, 292414, 351745, 448385, 480224, 1110502, 355278, 383372, 483219, 246200, 203124, 272559, 395963, 395961, 504472, 349521, 272942, 384616, 295405, 272123, 545694, 651182, 78245, 316058, 324602, 866895, 150340, 632772, 990316, 349101, 561230, 394221, 397948, 579112, 41431, 243277, 583345, 28072, 338187, 177437, 663917, 1034807, …	-	-
IPR011632	Domain of unknown function DUF1601	Un	434922, 434923, 434924, 360115, 35128, 564608, 423536, 436017, 3055, 126793, 227377, 296587, 7739, 70448, 44056	-	-
IPR025854	Bd3614-like deaminase N-terminal domain	Un	564608, 436017, 264462, 296587, 70448	-	-
IPR018883	Carbonic anhydrase, cadmium-binding	Un	159749, 35128, 564608, 436017, 296587, 70448, 44056	-	-
IPR025924	YHYH domain	Un	760192, 561007, 342610, 369723, 756272, 715451, 243090, 391037, 7668, 403677, 355278, 279238, 688270, 391595, 164328, 867900, 395961, 267671, 929562, 504472, 349521, 1094619, 479431, 755732, 2880, 880071, 880070, 926562, 156889, 983548, 983545, 983544, 521674, 1034807, 63186, 984262, 400682, 3067, 189518, 456481, 3055, 761193, 329726, 51511, 34765, 296587, 7739, 326442, 70448, 318161, 573825, 440…	-	-
IPR006869	Domain of unknown function DUF547	Un	65093, 443144, 760192, 679716, 378806, 661367, 1142394, 643867, 523841, 272624, 29760, 797210, 342610, 31234, 715451, 103372, 243090, 423212, 88036, 4538, 3694, 4533, 12957, 7668, 480224, 403677, 259536, 316275, 610380, 355278, 882102, 74109, 688270, 483219, 81972, 44689, 164328, 867900, 452637, 187272, 929562, 349521, 5762, 297246, 297245, 6239, 6238, 945713, 159749, 1094619, 35128, 145481, 1364…	-	-
IPR005114	Helicase-associated	Un	697329, 561007, 290399, 298653, 452652, 452863, 990288, 403677, 164328, 101510, 243161, 159749, 1094619, 35128, 2880, 100226, 632772, 564608, 156889, 526226, 3067, 591167, 554065, 436017, 3055, 296587, 70448, 146891, 167546, 167542, 44056, 189918, 65071, 435590, 680198, 556484, 234621, 395494, 1133850, 227882	-	-
IPR021067	Glycosyltransferase, GlcNAc	Un	679716, 648999, 391008, 84588, 693216, 391037, 403677, 240015, 688270, 44689, 203124, 164328, 637910, 360102, 5762, 320372, 159749, 640511, 5671, 1094619, 35128, 13642, 5811, 377628, 706587, 5660, 5664, 2880, 353153, 637382, 637385, 637386, 517418, 564608, 632, 386656, 393305, 994476, 3067, 5693, 554065, 930944, 436017, 3055, 547048, 644283, 1054147, 999953, 110662, 696844, 296587, 572307, 273123…	-	-
IPR025424	YrhK domain	Un	65093, 5851, 868131, 936156, 290398, 342610, 710421, 548476, 403677, 717231, 383629, 164328, 446468, 263820, 5762, 592022, 398511, 945021, 1094619, 145481, 866775, 932677, 208596, 377629, 768706, 357804, 866895, 150340, 100226, 1004785, 1004787, 1004788, 768486, 946362, 45351, 756499, 5823, 446465, 317025, 347253, 591167, 768066, 81824, 572480, 138119, 930169, 1082931, 126793, 279808, 670487, 471…	-	-
IPR001177	DNA helicase E1 protein, C-terminal, Papillomavirus	Un	403677, 322104, 273057, 423536, 284592, 716544, 619300, 79923, 590646, 6945	3.40.50.300, 3.40.1310.10	GO:0003677, GO:0004003, GO:0005524, GO:0006260
IPR015302	Major coat protein, L-A virus	Un	322104, 578454, 441960, 284592	-	-
IPR022647	Recombinase Flp protein, N-terminal	Un	559292, 764098	3.30.300.80	-
IPR022710	Metallothionein domain, yeast	Un	721032, 285006, 226230, 574961, 559292, 307796, 643680	4.10.650.10	-
IPR008956	Proteinase A inhibitor IA3 domain	Un	721032, 285006, 226230, 574961, 1160507, 559292, 307796, 643680	1.20.5.140	-
IPR021651	Scaffold protein Ste5, Fus5-binding domain	Un	721032, 285006, 545124, 574961, 1160507, 559292, 307796, 764099, 643680	-	-
IPR020448	Maltose fermentation regulatory protein, DNA-binding domain	Un	771870, 721032, 285006, 545124, 332952, 684364, 660122, 226230, 1104152, 764101, 764102, 574961, 656061, 559292, 307796, 764098, 764099, 573729, 643680	-	GO:0000981, GO:0003677, GO:0008270, GO:0006355, GO:0005634
IPR015820	Retrotransposon Ty1 A, N-terminal	Un	285006, 226230, 764100, 764101, 764102, 559292, 307796, 764097, 764098, 764099, 643680	-	GO:0003723, GO:0005737
IPR005089	Carbohydrate-binding module family 19	Un	344612, 441959, 721032, 246409, 931890, 1206466, 285006, 545124, 332952, 1064592, 559307, 747676, 441960, 284593, 764100, 510516, 981350, 871575, 284590, 1160506, 1071380, 1071382, 559292, 559295, 307796, 330879, 436907, 1109443, 764097, 764099, 573729	-	GO:0004568, GO:0006032
IPR021106	Protein Ste5, Fus3-binding	Un	721032, 931890, 285006, 545124, 1064592, 559307, 284593, 574961, 284590, 1160507, 1071381, 1071380, 1071383, 1071382, 559292, 559295, 1076872, 307796, 1071378, 436907, 764099, 643680, 284811	-	-
IPR018907	Spindle body associated protein, C-terminal	Un	721032, 931890, 1206466, 285006, 545124, 1064592, 559307, 284593, 764101, 574961, 284590, 1160507, 1071381, 1071380, 1071383, 1071382, 559292, 559295, 1076872, 307796, 1071378, 436907, 643680, 284811	-	-
IPR015284	Signal recognition particle receptor, alpha subunit homologue, N-terminal	Un	721032, 931890, 1206466, 285006, 545124, 1064592, 559307, 226230, 284593, 764100, 764101, 574961, 284590, 1160507, 1071381, 1071380, 1071383, 1071382, 559292, 559295, 1076872, 307796, 1071378, 436907, 643680, 284811	3.30.450.60	-
IPR015228	Ubiquitin-associated	Un	721032, 285006, 1064592, 559307, 284593, 764102, 574961, 284590, 1160507, 1071381, 1071380, 1071383, 1071382, 559292, 559295, 1076872, 307796, 1071378, 436907, 643680, 284811	1.10.8.10	-
IPR021875	Retrograde transport protein Dsl1 N-terminal	Un	721032, 1206466, 285006, 545124, 1064592, 559307, 284593, 764100, 764102, 574961, 284590, 1160507, 1071381, 1071380, 1071383, 1071382, 559292, 559295, 1076872, 307796, 1071378, 436907, 764098, 764099, 643680, 284811	-	-
IPR022758	Sgs1 RecQ helicase	Un	721032, 322104, 931890, 1206466, 285006, 545124, 1064592, 559307, 284593, 764101, 764102, 574961, 871575, 284590, 1160507, 619300, 1071381, 1071380, 1071383, 1071382, 559292, 559295, 1076872, 307796, 1071378, 436907, 764099, 590646, 643680, 284811	1.10.150.80	-
IPR024263	Telomere capping C-terminal wHTH	Un	721032, 931890, 545124, 1064592, 559307, 226230, 284593, 764100, 764102, 574961, 284590, 1071381, 1071383, 1071382, 559292, 559295, 1076872, 307796, 1071378, 436907, 764097, 764099, 284812, 643680, 284811	-	-
IPR015316	Sterile alpha motif, Ste50p	Un	721032, 931890, 285006, 545124, 6238, 1064592, 559307, 226230, 284593, 764100, 764101, 764102, 574961, 284590, 1160507, 1071381, 1071380, 1071383, 1071382, 559292, 559295, 1076872, 307796, 1071378, 436907, 764097, 764099, 643680, 284811	1.10.150.50	-
IPR019005	Vacuolar R-SNARE Nyv1, N-terminal	Un	721032, 931890, 285006, 545124, 1064592, 559307, 226230, 284593, 764100, 764101, 764102, 574961, 284590, 1071381, 1071380, 1071383, 1071382, 559292, 559295, 1076872, 307796, 1071378, 436907, 764097, 764098, 764099, 643680, 284811	-	-
IPR024261	RNA binding protein She2p	Un	721032, 931890, 285006, 545124, 1064592, 559307, 226230, 284593, 764100, 764101, 764102, 574961, 284590, 1160507, 1071381, 1071380, 1071383, 1071382, 559292, 559295, 1076872, 307796, 1071378, 436907, 764097, 764098, 764099, 643680, 284811	1.20.200.20	GO:0003723
IPR008675	Mating factor alpha precursor, N-terminal	Un	721032, 322104, 931890, 285006, 1064592, 226230, 284593, 764100, 764101, 764102, 574961, 284590, 1071381, 1071380, 1071383, 1071382, 559292, 559295, 1076872, 307796, 1071378, 436907, 764097, 764098, 764099, 643680, 284811	-	GO:0007618, GO:0005576
IPR019014	ESCRT-I complex, subunit Mvb12	Un	721032, 931890, 1206466, 285006, 1064592, 559307, 226230, 284593, 764101, 764102, 574961, 284590, 1160507, 1071381, 1071380, 1071383, 1071382, 559292, 559295, 1076872, 307796, 1071378, 436907, 764097, 764099, 643680, 284811	-	-
IPR018885	mRNA-binding domain	Un	721032, 931890, 1206466, 285006, 545124, 1064592, 559307, 284593, 764102, 1136231, 574961, 284590, 1071381, 1071380, 1071383, 1071382, 559292, 559295, 1076872, 307796, 1071378, 436907, 764097, 764099, 643680, 284811	-	-
IPR024543	Autophagy protein Atg19/Atg34, C-terminal	Un	721032, 931890, 1206466, 285006, 545124, 1064592, 559307, 226230, 764100, 764101, 764102, 574961, 871575, 284590, 1160507, 1071381, 1071380, 1071382, 559292, 559295, 1076872, 307796, 1071378, 764097, 764099, 643680, 284811	-	-
IPR025210	ATP25 mRNA stabilisation domain	Un	721032, 931890, 1206466, 285006, 545124, 644223, 1064592, 559307, 226230, 284593, 764102, 574961, 981350, 284590, 1071381, 1071380, 1071383, 1071382, 559292, 559295, 1076872, 307796, 1071378, 436907, 764098, 643680, 284811	-	GO:0048255
IPR021083	Nuclear abundant poly(A) RNA-binding protein 2, Nab2	Un	721032, 931890, 1206466, 285006, 644223, 1064592, 559307, 226230, 284593, 764100, 764101, 764102, 981350, 871575, 284590, 1160507, 1071381, 1071380, 1071383, 1071382, 559292, 559295, 1076872, 307796, 1071378, 436907, 764097, 764098, 643680, 284811	-	-
IPR021876	Retrograde transport protein Dsl1 C-terminal	Un	441959, 721032, 322104, 1206466, 285006, 545124, 332952, 341663, 578454, 1064592, 559307, 500485, 747676, 240176, 578458, 578457, 559304, 441960, 284593, 486041, 671144, 764100, 764102, 418459, 1136231, 574961, 936435, 510516, 871575, 284592, 284590, 1126212, 237561, 294746, 294747, 294748, 331117, 1160506, 1160507, 619300, 597362, 1209962, 306902, 573826, 284591, 1071381, 1071380, 1071383, 10713…	-	-
IPR018844	Nucleolar protein Dnt1-like, N-terminal	Un	246410, 344612, 721032, 322104, 931890, 1206466, 44689, 285006, 545124, 644223, 578454, 857967, 1064592, 559307, 380704, 226230, 559304, 10228, 284593, 45351, 764100, 764102, 1136231, 574961, 312017, 981350, 284592, 284590, 237561, 1033177, 294746, 294747, 294748, 443226, 1160507, 595528, 985895, 619300, 306902, 573826, 284591, 1071381, 1071380, 1071383, 1071382, 559292, 559295, 756982, 1076872, …	-	-
IPR019488	Nuclear pore RNA shuttling protein Mtr2	Un	665079, 237631, 425265, 721032, 283643, 322104, 931890, 1206466, 367775, 285006, 644223, 578454, 1128400, 1064592, 559307, 226230, 559304, 284593, 764100, 764101, 764102, 630390, 418459, 1136231, 574961, 981350, 871575, 284592, 284590, 294747, 294748, 235443, 619300, 999810, 573826, 284591, 1071381, 1071380, 1071383, 1071382, 559292, 559295, 1076872, 999809, 307796, 1071378, 436907, 764097, 76409…	3.10.450.50	-
IPR024293	SAC3 helical domain	Un	721032, 322104, 931890, 1206466, 285006, 644223, 578454, 1064592, 559307, 226230, 559304, 284593, 1136231, 574961, 981350, 871575, 284592, 284590, 237561, 294746, 294747, 294748, 619300, 306902, 573826, 284591, 1071381, 1071380, 1071383, 1071382, 559292, 559295, 1076872, 307796, 379508, 1071378, 436907, 590646, 643680, 284811	-	-
IPR018285	Methionyl-tRNA synthetase, N-terminal heteromerisation domain	Un	721032, 322104, 931890, 1206466, 285006, 545124, 644223, 578454, 1064592, 559307, 226230, 559304, 284593, 764101, 1136231, 574961, 981350, 871575, 284592, 284590, 237561, 294746, 294747, 294748, 1160507, 619300, 306902, 573826, 1071381, 1071380, 1071383, 1071382, 559292, 559295, 1076872, 307796, 379508, 1071378, 436907, 764098, 590646, 643680, 284811	-	-
IPR015280	Rap1, DNA-binding domain	Un	721032, 322104, 931890, 1206466, 285006, 545124, 644223, 578454, 1128400, 1064592, 559307, 559304, 284593, 764102, 1136231, 574961, 981350, 871575, 284592, 284590, 237561, 294746, 294747, 294748, 1160507, 619300, 306902, 573826, 1071381, 1071380, 1071383, 1071382, 559292, 559295, 1076872, 307796, 379508, 1071378, 436907, 764097, 764098, 590646, 242507, 284812, 643680, 284811	1.10.10.60	-
IPR024672	Agglutinin-like protein, N-terminal	Un	721032, 322104, 931890, 1206466, 285006, 545124, 578454, 1064592, 559307, 226230, 284593, 764100, 764102, 1136231, 284592, 284590, 237561, 294746, 294747, 294748, 619300, 306902, 573826, 1071381, 1071380, 1071383, 1071382, 559292, 559295, 1076872, 307796, 379508, 1071378, 436907, 764097, 764098, 764099, 590646, 643680, 284811	-	-
IPR007520	Bul1, budding yeast, C-terminal	Un	721032, 322104, 1206466, 285006, 545124, 644223, 578454, 1064592, 559307, 226230, 559304, 284593, 764100, 764101, 764102, 1136231, 574961, 981350, 284592, 284590, 237561, 294746, 294747, 294748, 1160507, 619300, 660025, 306902, 573826, 1071381, 1071380, 1071383, 1071382, 559292, 559295, 1076872, 307796, 379508, 1071378, 436907, 983644, 764097, 764098, 764099, 590646, 643680, 284811	-	-
IPR012572	Mad3-like	Un	663331, 721032, 322104, 931890, 1206466, 285006, 545124, 644223, 578454, 1064592, 559307, 226230, 559304, 284593, 486041, 764101, 764102, 1136231, 574961, 981350, 871575, 284592, 284590, 237561, 294746, 294747, 294748, 1160507, 858893, 619300, 663202, 1209962, 306902, 573826, 284591, 1071381, 1071380, 1071383, 1071382, 656061, 559292, 559295, 1076872, 307796, 379508, 1071378, 436907, 764098, 7640…	-	GO:0000075, GO:0005634
IPR018789	Uncharacterised domain Flo11-reatedl, N-terminal	Un	721032, 322104, 931890, 285006, 545124, 644223, 578454, 1064592, 559307, 559304, 764100, 764101, 764102, 1136231, 981350, 284592, 284590, 237561, 294746, 294747, 294748, 619300, 306902, 573826, 1071383, 1071382, 559292, 559295, 1076872, 307796, 379508, 1071378, 764097, 764098, 764099, 284812, 643680, 284811	-	-
IPR007654	NAD-dependent histone deacetylase Sir2, N-terminal	Un	554155, 665079, 336722, 246410, 1005058, 655844, 663331, 721032, 322104, 931890, 1206466, 559882, 285006, 545124, 644223, 578454, 1128400, 1064592, 559307, 226230, 578457, 559304, 559305, 284593, 650164, 764100, 764101, 764102, 1136231, 574961, 1072389, 981350, 871575, 284592, 284590, 237561, 294746, 294747, 294748, 443226, 1160507, 619300, 647933, 663202, 306902, 999810, 573826, 1071381, 1071380…	-	GO:0008270, GO:0016811, GO:0017136, GO:0051287, GO:0006342, GO:0006355, GO:0006476
IPR007519	Bul1, N-terminal	Un	861557, 554155, 426418, 336722, 246410, 721032, 426428, 322104, 1206466, 285006, 545124, 644223, 332952, 341663, 578454, 1064592, 559307, 425011, 380704, 226230, 559304, 284593, 764100, 764101, 764102, 1136231, 574961, 510516, 981350, 871575, 284592, 284590, 1126212, 237561, 1033177, 294746, 294747, 294748, 336963, 339724, 443226, 1160506, 1160507, 447093, 544711, 544712, 985895, 619300, 660025, …	-	-
IPR022794	Bul1, C-terminal	Un	426418, 441959, 721032, 322104, 1206466, 285006, 229533, 545124, 644223, 332952, 578454, 1064592, 559307, 660122, 226230, 559304, 284593, 1028729, 764100, 764101, 764102, 1136231, 574961, 510516, 981350, 871575, 284592, 284590, 1126212, 237561, 294746, 294747, 294748, 1160506, 1160507, 544711, 985895, 619300, 306901, 306902, 573826, 284591, 452589, 1071381, 1071380, 1071383, 1071382, 559292, 5592…	-	-
IPR005600	Gal4 dimerisation domain	Un	498257, 344612, 441959, 1213859, 721032, 426428, 322104, 1206466, 285006, 644223, 578454, 227321, 1064592, 559307, 425011, 500485, 380704, 226230, 559304, 441960, 526221, 1136231, 574961, 981350, 871575, 284592, 284590, 237561, 1033177, 294747, 294748, 331117, 1160506, 1160507, 858893, 985895, 306902, 573826, 1071381, 1071380, 1071383, 1071382, 559292, 559295, 1076872, 307796, 379508, 330879, 107…	1.20.5.170, 1.20.5.640, 4.10.240.10	-
IPR007869	Homing endonuclease PI-Sce	Un	65093, 326424, 604354, 1091494, 653446, 721032, 278137, 322104, 931890, 203124, 545124, 446468, 945713, 1064592, 439292, 559307, 868864, 226230, 262316, 1146883, 69014, 931626, 284593, 482561, 272844, 764100, 764101, 764102, 764103, 28072, 1136231, 574961, 284592, 284590, 294747, 331117, 519442, 1160507, 447093, 544711, 103690, 387093, 243232, 1071381, 1071380, 1071383, 1071382, 502780, 309807, 1…	3.10.28.10	GO:0003677, GO:0004519, GO:0030908
IPR007868	Hom-end-associated Hint	Un	443149, 554155, 998088, 523841, 479433, 336982, 443150, 436717, 990288, 721032, 561275, 322104, 931890, 1773, 545124, 446462, 410289, 504472, 572418, 945713, 184922, 227321, 1064592, 233413, 559307, 478434, 380703, 226230, 980514, 405416, 880071, 284593, 764100, 764101, 764102, 764103, 1136231, 1048245, 426114, 480119, 574961, 743722, 284592, 284590, 294747, 336963, 519442, 1160507, 595528, 11442…	2.170.16.10, 3.10.28.10	GO:0030908
IPR018871	GLEYA adhesin domain	Un	665079, 336722, 413071, 498257, 655844, 441959, 1213859, 426428, 322104, 931890, 229533, 644352, 545124, 644223, 227321, 1064592, 559307, 660122, 559304, 441960, 284593, 1028729, 764100, 764101, 526221, 981350, 284592, 284590, 1126212, 331117, 985895, 660025, 999810, 452589, 1071381, 1071383, 559295, 756982, 1076872, 436907, 983644, 655819, 764097, 590646, 242507, 431241, 284812, 655827, 402676, …	-	-
IPR014005	Extracellular membrane protein, CFEM domain, fungi	Un	771870, 246410, 322104, 1220162, 578454, 515849, 367110, 1136231, 284592, 237561, 645133, 294747, 294748, 443226, 447093, 544711, 544712, 619300, 510952, 510951, 306901, 306902, 573826, 1186058, 379508, 983644, 658429, 222929	-	-
IPR021031	Hyphally-regulated cell wall protein, N-terminal	Un	322104, 578454, 1064592, 284593, 1136231, 284592, 284590, 237561, 294746, 294747, 294748, 619300, 306902, 573826, 1071383, 1071382, 379508, 1071378, 590646	-	-
IPR001982	Homing endonuclease, LAGLIDADG/HNH	Un	1184251, 554373, 771870, 237631, 3694, 344612, 441959, 721032, 1220162, 434922, 434923, 434924, 44689, 272557, 229533, 332952, 398511, 390874, 227321, 1064592, 360115, 515849, 396588, 660122, 367110, 190192, 498213, 559304, 441960, 637380, 284593, 590168, 1072389, 3067, 416591, 871575, 284592, 284590, 81824, 3055, 1160506, 447093, 544711, 544712, 985895, 227377, 597362, 1186058, 243232, 284591, 6…	3.10.28.10	GO:0003677, GO:0004519, GO:0006314
IPR003647	Intron encoded nuclease	Un	929556, 485917, 771870, 237631, 208435, 344612, 441959, 721032, 211110, 229533, 515849, 660122, 367110, 441960, 1203670, 871575, 985895, 235443, 597362, 486410, 515622, 246198, 284591, 656061, 559292, 999809, 307796, 321614, 324831, 556484, 1042156, 205921	1.10.10.10	-
IPR010896	Nuclease-associated modular DNA-binding 1	Un	349519, 771870, 237631, 208435, 935593, 935591, 909420, 344612, 441959, 721032, 229533, 945021, 515849, 660122, 367110, 122586, 122587, 441960, 563174, 405534, 871575, 650150, 985895, 597362, 1030009, 515622, 942513, 246198, 284591, 903510, 656061, 559292, 307796, 662598, 321614, 324831, 556484, 374833, 552536, 935589, 272563	-	-
IPR011222	Double-stranded DNA virus, group I, capsid	Un	9606	2.60.175.10, 2.60.175.20	GO:0005198, GO:0019028
IPR025909	Phosphoprotein P soyouz module	Un	9606	-	-
IPR015969	P40 nucleoprotein, subdomain 1, Borna disease virus	Un	9601, 9606, 9544, 9541	1.10.3040.10	-
IPR015970	P40 nucleoprotein, subdomain 2, Borna disease virus	Un	9606, 225400, 9544	1.10.3050.10	-
IPR002040	Neurokinin/Substance P	Un	10141, 9615, 9606, 9544, 9031, 8364, 9646, 9796	-	GO:0007217, GO:0007268
IPR003354	Small/middle T-antigen	Un	10090, 354242, 718271	-	-
IPR003133	T antigen, Ori-binding	Un	10090	3.40.1310.20	GO:0003688, GO:0006260
IPR010932	Large T antigen, polyomavirus, C-terminal	Un	10090	1.10.10.510, 3.40.50.300	GO:0003677, GO:0005524, GO:0006260
IPR002079	Gag polyprotein, inner coat protein p12	Un	10090, 10116	-	GO:0019028
IPR017910	Zinc finger, large T-antigen D1-type	Un	10090, 9544, 9541	1.10.10.510, 3.40.1310.20	GO:0003677, GO:0005524, GO:0006260
IPR009733	Involucrin 2	Un	10090, 9986, 10181, 30611, 10029, 43179, 9823, 9913, 10116	-	GO:0030216, GO:0001533
IPR003322	Beta-retroviral matrix, N-terminal	Un	10141, 10090, 9606, 9541, 9913, 10116, 9305	-	GO:0005198, GO:0019028
IPR007672	Selenoprotein P, C-terminal	Un	10141, 10090, 9601, 9606, 7955, 9823, 9913, 10116, 9796	-	GO:0008430
IPR008981	F-MuLV receptor-binding	Un	10141, 10090, 13616, 30611, 10029, 9606, 9544, 9541, 9823, 9598, 1068625, 9305	3.90.310.10	GO:0005198, GO:0019058, GO:0019028
IPR000328	Retroviral envelope protein	Un	10141, 10090, 13616, 9986, 9258, 9615, 30611, 10029, 9606, 9103, 9541, 9913, 9598, 5786, 28377	1.10.287.210, 1.20.5.170, 1.20.5.440	GO:0005198, GO:0019031
IPR000840	Gamma-retroviral matrix, N-terminal	Un	10090, 9595, 10029, 9601, 9606, 9823, 9598, 1068625, 10116, 28377	1.10.150.180	GO:0005198, GO:0019028
IPR010999	Retroviral matrix, N-terminal	Un	10141, 10090, 9595, 10029, 9601, 9606, 9541, 9031, 9823, 9913, 9598, 1068625, 10116, 9305, 28377	1.10.150.90, 1.10.150.180, 1.10.185.10, 1.10.375.10	GO:0005198, GO:0019028
IPR003036	Core shell protein Gag P30	Un	10090, 13616, 9615, 10181, 10029, 9606, 9103, 9541, 9031, 9823, 59729, 1068625, 10116, 9669, 28377	1.10.375.10	GO:0019068
IPR008919	Retrovirus capsid, N-terminal core	Un	10141, 10090, 9595, 13616, 9986, 9258, 10181, 10029, 9606, 9541, 9031, 5823, 9823, 9913, 59729, 1068625, 10116, 9305, 398767, 28377	1.10.375.10, 1.10.150.90, 1.10.1200.30	GO:0016032
IPR010661	Reverse transcriptase thumb	Un	10090, 13616, 7668, 9986, 10029, 9606, 9103, 578460, 9823, 9913, 59729, 1068625	3.30.70.270	GO:0003964, GO:0006278
IPR003308	Integrase, N-terminal zinc-binding domain	Un	10090, 13616, 4538, 9986, 10029, 9606, 39947, 9031, 9913, 59729, 1068625, 73239, 9305	1.10.10.200, 3.30.420.10	GO:0008270
IPR013544	Domain of unknown function DUF1725	Un	10090, 3694, 9615, 10029, 9606, 225400, 9544, 9541, 5823, 5825, 61853, 9823, 9598, 1068625, 73239, 10116, 9669, 9796	-	-
IPR001037	Integrase, C-terminal, retroviral	Un	10090, 31234, 13616, 9986, 316273, 10029, 9606, 9031, 342109, 360094, 54126, 1068625, 73239, 10116, 291331, 135651, 281687	2.30.30.10, 3.30.420.10	GO:0003676
IPR000777	Human immunodeficiency virus 1, Gp160, envlope glycoprotein	Un	31033, 8090	2.170.40.20	GO:0019031
IPR006928	Peptidase C76, herpesvirus UL36 UL36 deubiquitinylating peptidase	Un	7668, 7955, 8090, 69293, 7425	-	-
IPR003470	Adenovirus E3 region protein CR2	Un	1170229, 7955, 31033, 1054147, 51511	-	-
IPR013938	3'5'-cyclic nucleotide phosphodiesterase PDE8	Un	10090, 13616, 9402, 7668, 9601, 9606, 7955, 8083, 9544, 45351, 31033, 8090, 9483, 69293, 8128, 99883	-	-
IPR015258	Vitellinogen, beta-sheet shell	Un	9258, 7955, 9103, 8083, 9031, 31033, 8090, 69293, 59729, 8128, 9305, 8364, 7897, 99883, 28377	2.20.90.10	GO:0005319, GO:0006869
IPR000848	GPCR, cAMP-type	Un	403677, 44689, 164328, 1094619, 13642, 7955, 10228, 8083, 45351, 31033, 8090, 81824, 1054147, 51511, 5786, 8128, 65071, 8364, 7897, 99883	-	GO:0004930, GO:0030552, GO:0007186, GO:0016021
IPR015196	Peptide-N-glycosidase F, N-terminal	Un	929556, 485918, 448385, 867902, 272559, 295405, 755732, 7955, 10228, 946362, 8083, 45351, 203275, 693979, 31033, 8090, 69293, 7739, 8128, 1094466, 649349, 29159, 435590, 435591, 313603, 860228, 700598, 7897, 862962, 865938, 99883	2.60.120.230	-
IPR015197	Peptide-N-glycosidase F, C-terminal	Un	929556, 485918, 448385, 867902, 272559, 295405, 755732, 7955, 880070, 926562, 10228, 946362, 8083, 45351, 203275, 693979, 31033, 8090, 3067, 554065, 81824, 926556, 3055, 69293, 51511, 7739, 243230, 8128, 1094466, 649349, 29159, 435590, 435591, 313603, 860228, 700598, 862962, 865938, 99883	2.60.120.230	-
IPR006610	Domain of unknown function DM7	Un	7238, 7220, 7227, 7245, 7240	-	-
IPR006585	Fucolectin tachylectin-4 pentraxin-1	Un	7260, 13616, 7217, 9258, 7230, 7238, 7220, 7955, 7227, 7222, 8083, 7234, 31033, 69293, 7739, 8128, 46245, 9305, 7245, 7244, 8364, 7897, 99883	2.60.120.260	-
IPR018473	Hermes trasposase, DNA-binding domain	Un	7260, 7230, 7220, 7227, 7222, 7029, 31033, 400682, 7245, 7244, 7897	-	-
IPR021101	Optomotor-blind protein, N-terminal	Un	7260, 7070, 7217, 7159, 7230, 7238, 7227, 7222, 7234, 7176, 46245, 7245, 7244, 121224	-	-
IPR006720	Dec-1 protein, C-terminal	Un	7260, 7217, 7230, 7238, 7220, 7227, 7222, 7234, 46245, 7245, 7244	-	GO:0005213, GO:0007304, GO:0005576, GO:0042600
IPR013135	Vitelline membrane cysteine-rich domain	Un	7260, 7217, 7230, 7238, 7220, 7227, 7222, 7234, 46245, 7245, 7244, 7240	-	-
IPR009611	Chorion S19, C-terminal	Un	7260, 7217, 7230, 7238, 7220, 7227, 7222, 7234, 46245, 7245, 7244, 7240	-	GO:0007275, GO:0042600
IPR006719	DEC-1 protein, N-terminal	Un	7260, 7217, 7230, 7238, 7220, 7227, 7222, 7234, 46245, 7245, 7244, 7240	-	GO:0005213, GO:0007304, GO:0005576, GO:0042600
IPR024631	Transcription factor p53, C-terminal, Drosophila	Un	7260, 7217, 7230, 7238, 7220, 7227, 7222, 7234, 46245, 7245, 7244, 7240	-	-
IPR005567	Fushi tarazu, N-terminal	Un	7260, 7217, 43151, 7230, 7238, 7220, 7227, 7222, 7234, 46245, 7245, 7244, 7240	-	-
IPR005520	Attacin, N-terminal	Un	7260, 7217, 7230, 7238, 7220, 7227, 7222, 7234, 46245, 7245, 7244, 7240, 13037, 7091	-	GO:0005576
IPR020161	Allatostatin, insect	Un	7260, 7070, 7217, 7159, 7230, 7238, 7220, 7227, 7222, 7234, 7165, 46245, 7245, 7244, 7240, 13037, 7091	-	-
IPR005521	Attacin, C-terminal	Un	7260, 7070, 7217, 7159, 43151, 7230, 7238, 7220, 7227, 7222, 7234, 7165, 7176, 46245, 7245, 7244, 7240, 13037, 7091	-	GO:0005576
IPR014932	Doublesex dimerisation	Un	7260, 7070, 7217, 7159, 7230, 7238, 7220, 7227, 7222, 7234, 7165, 7176, 7425, 46245, 7245, 7244, 7240, 13037, 7091, 7460	-	-
IPR008472	Domain of unknown function DUF753	Un	7260, 7070, 7217, 7159, 43151, 7230, 7238, 6239, 7220, 7227, 7222, 7234, 7165, 7176, 54126, 7739, 135651, 46245, 7245, 7244, 7240, 7091, 281687	-	-
IPR006579	Pre-C2HC domain	Un	7260, 7070, 7217, 610380, 7227, 7222, 7029, 7234, 7425, 104421, 46245, 7245, 7244, 7240, 13037, 7091	-	-
IPR022232	Peptidase S8A, tripeptidyl peptidase II, arthropoda	Un	7260, 7070, 103372, 7217, 610380, 7159, 43151, 7230, 7238, 7220, 7955, 7227, 7234, 7165, 7176, 595528, 7739, 7425, 29159, 104421, 46245, 7245, 7244, 7240, 13037, 7091, 121224, 7460	-	-
IPR015420	Peptidase S1A, nudel	Un	7260, 7070, 103372, 7217, 12957, 610380, 7159, 43151, 7230, 7238, 7220, 7227, 7222, 7029, 7234, 7165, 9483, 7176, 13686, 6669, 9598, 104421, 46245, 7245, 7244, 7240, 13037, 7091, 121224, 7460	-	-
IPR004145	Domain of unknown function DUF243	Un	7260, 7070, 103372, 7217, 12957, 610380, 7159, 43151, 7230, 7238, 7220, 7227, 7222, 7029, 7234, 7165, 7176, 13686, 7425, 104421, 46245, 7245, 7244, 7240, 13037, 7091, 121224, 7460	-	-
IPR023316	Pheromone/general odorant binding protein, PBP/GOBP, domain	Un	7260, 7070, 103372, 7217, 12957, 610380, 7159, 43151, 7230, 7238, 7220, 7227, 7222, 7029, 7234, 7165, 7176, 13686, 7425, 104421, 46245, 7245, 7244, 7240, 13037, 7091, 6945, 121224, 7460	1.10.238.20	-
IPR005204	Hemocyanin, N-terminal	Un	7260, 7070, 103372, 7217, 12957, 610380, 7159, 43151, 7230, 7238, 7220, 7227, 7222, 7029, 7234, 7165, 7176, 13686, 6669, 7425, 104421, 46245, 7245, 7244, 7240, 13037, 7091, 121224, 7460	1.20.1370.10	-
IPR022700	Proteinase, regulatory CLIP domain	Un	7260, 7070, 103372, 7217, 12957, 610380, 7159, 43151, 7230, 7238, 7220, 7227, 7222, 7029, 7234, 7165, 7176, 13686, 6669, 7425, 104421, 46245, 7245, 7244, 7240, 13037, 7091, 6945, 121224, 7460	-	-
IPR006604	Disulphide knot CLIP	Un	7260, 7070, 103372, 7217, 12957, 610380, 7159, 43151, 7230, 7238, 7220, 7227, 7222, 7029, 7234, 7165, 7176, 13686, 6669, 7425, 104421, 46245, 7245, 7244, 7240, 13037, 7091, 6945, 121224, 7460	-	GO:0004252
IPR023311	Methuselah ectodomain, domain 2	Un	7260, 7070, 103372, 7217, 12957, 610380, 7159, 7230, 7238, 7220, 7227, 7222, 7029, 7234, 7165, 7176, 13686, 6669, 7425, 104421, 46245, 7245, 7244, 7240, 121224, 7460	2.170.180.11	-
IPR021012	Down syndrome cell adhesion molecule, C-terminal	Un	7260, 7070, 103372, 7217, 12957, 610380, 7159, 7230, 7238, 7227, 7222, 7234, 7165, 7176, 6669, 7425, 104421, 46245, 7245, 7244, 7240, 13037, 7091, 121224, 7460	-	-
IPR010596	Methuselah, N-terminal domain	Un	7260, 103372, 7217, 12957, 7159, 7230, 7238, 7220, 7227, 7222, 7029, 7234, 7165, 7176, 7425, 104421, 46245, 7245, 7244, 7240, 13037, 7091, 7460	2.170.180.11, 2.30.160.11	GO:0004930, GO:0006950
IPR000896	Hemocyanin/hexamerin middle domain	Un	7260, 7070, 103372, 7217, 12957, 610380, 7159, 43151, 7230, 7238, 227321, 13642, 7220, 7227, 7222, 7029, 7234, 7165, 400682, 7176, 13686, 6669, 1054147, 51511, 7739, 7425, 7719, 104421, 135651, 46245, 7245, 7244, 7240, 13037, 7091, 121224, 7460	2.60.40.1520, 1.10.1280.10	-
IPR005203	Hemocyanin, C-terminal	Un	7260, 7070, 103372, 7217, 12957, 610380, 7159, 43151, 7230, 7238, 227321, 13642, 7220, 7227, 7222, 7029, 7234, 7165, 400682, 7176, 13686, 6669, 1054147, 51511, 7425, 7719, 104421, 46245, 7245, 7244, 7240, 13037, 7091, 121224, 7460	2.60.40.1520	-
IPR004210	BESS motif	Un	7260, 7070, 31234, 103372, 7217, 12957, 7668, 610380, 7159, 7209, 43151, 7230, 7238, 6239, 6238, 7220, 7955, 7227, 7222, 7029, 8083, 7234, 7165, 8090, 6279, 400682, 7176, 13686, 6669, 69293, 6293, 54126, 51511, 7425, 7719, 104421, 135651, 46245, 7245, 7244, 7240, 13037, 7091, 8364, 6945, 281687, 99883, 7460	-	GO:0003677
IPR006578	MADF domain	Un	7260, 7070, 29760, 31234, 103372, 3694, 7217, 12957, 7668, 610380, 7159, 81972, 7209, 43151, 7230, 7238, 6239, 6238, 1094619, 7220, 7955, 7227, 7222, 10228, 7029, 4081, 8083, 7234, 45351, 7165, 8090, 6279, 400682, 7176, 13686, 3847, 6669, 69293, 6293, 54126, 51511, 7739, 7425, 8128, 3702, 7719, 29159, 104421, 135651, 46245, 7245, 7244, 7240, 13037, 7091, 6945, 3988, 281687, 99883, 7460	-	-
IPR015897	CHK kinase-like	Un	7260, 7070, 31234, 103372, 7217, 12957, 610380, 7159, 43151, 7230, 7238, 6239, 6238, 7220, 7227, 7222, 7029, 7234, 7165, 7176, 13686, 6669, 54126, 7739, 7425, 6334, 104421, 135651, 46245, 7245, 7244, 7240, 13037, 7091, 121224, 281687, 7460	-	-
IPR006149	EB domain	Un	7260, 7070, 31234, 103372, 7217, 12957, 7668, 610380, 7159, 7209, 43151, 7230, 7238, 6239, 6238, 7220, 7227, 7222, 7029, 7234, 7165, 6279, 7176, 13686, 6293, 54126, 7425, 6334, 9669, 29159, 104421, 135651, 46245, 7245, 7244, 7240, 13037, 7091, 6945, 121224, 281687, 535722, 28377, 7460	-	-
IPR002602	Domain of unknown function DB	Un	7260, 7070, 31234, 7217, 7159, 7209, 43151, 7230, 7238, 6239, 6238, 7220, 7227, 7222, 7029, 7234, 7165, 6279, 7176, 6669, 6293, 54126, 7739, 6334, 29159, 135651, 46245, 7245, 7244, 7240, 13037, 7091, 6945, 121224, 281687	-	-
IPR008737	Peptidase aspartic, putative	Un	7260, 7070, 31234, 7217, 12957, 7668, 7159, 7209, 43151, 7230, 7238, 6238, 5811, 579137, 7227, 7029, 7234, 7165, 6279, 400682, 7176, 13686, 6669, 6293, 54126, 7425, 6334, 104421, 135651, 46245, 7245, 7244, 7240, 7091, 281687	-	-
IPR001542	Defensin, invertebrate/fungal	Un	7260, 7070, 425265, 653446, 103372, 7217, 344612, 663331, 12957, 610380, 7159, 332952, 341663, 43151, 7230, 7238, 6239, 227321, 7220, 7227, 7222, 578455, 559305, 7234, 7165, 4555, 510516, 7176, 13686, 339724, 331117, 1160506, 447093, 663202, 7739, 7425, 559297, 559298, 451804, 330879, 29159, 104421, 135651, 46245, 7245, 7244, 7240, 6945, 121224, 7460	3.30.30.10	GO:0006952
IPR015318	Zinc finger, GAGA-binding factor	Un	554155, 7260, 653446, 103372, 246410, 7217, 12957, 610380, 7159, 7209, 559882, 43151, 7230, 7238, 7220, 7227, 7222, 559305, 12968, 7234, 482561, 7165, 7176, 13686, 339724, 443226, 447093, 544711, 544712, 647933, 54126, 7425, 502780, 1237085, 559297, 559298, 104421, 1109443, 46245, 7245, 7244, 7240, 502779, 222929, 7460	3.30.160.60	-
IPR024518	Domain of unknown function DUF3421	Un	7260, 272624, 7070, 103372, 423212, 655844, 7217, 12957, 283643, 610380, 7159, 1220162, 367775, 434922, 434924, 5762, 6183, 43151, 297246, 297245, 7230, 7238, 360115, 684364, 7220, 7227, 747676, 7222, 240176, 578458, 578457, 7029, 486041, 8083, 650164, 7234, 9031, 7165, 764103, 630390, 418459, 31033, 8090, 561896, 936435, 400682, 7176, 13686, 6669, 69293, 235443, 597362, 51511, 34765, 7425, 79923…	-	-
IPR018886	Uncharacterised domain UPF0547	Un	429572, 374930, 374931, 340102, 10141, 272626, 186103, 10090, 7070, 339671, 13616, 557723, 269482, 399549, 698757, 9986, 634176, 439386, 266117, 9258, 7159, 9615, 10181, 30611, 590409, 653938, 304371, 220668, 386043, 43151, 9606, 43179, 425944, 1132496, 7955, 889932, 221988, 330779, 427317, 427318, 9785, 926566, 637381, 156889, 8083, 563174, 9544, 45351, 1076696, 71421, 9031, 272843, 7165, 583346…	-	-
IPR025232	Domain of unknown function DUF4174	Un	759362, 760192, 485915, 1142394, 10141, 643867, 290398, 10090, 9595, 375451, 292414, 13616, 351746, 745776, 9402, 9986, 9258, 240015, 74109, 688270, 9615, 661410, 391595, 246200, 717785, 441620, 10181, 30611, 10029, 395962, 504472, 220664, 9601, 9606, 272943, 347834, 225400, 43179, 7955, 316056, 216595, 216596, 710685, 491916, 643561, 150340, 880071, 880070, 9785, 349101, 349102, 926566, 390235, …	-	-
IPR017854	Metallothionein domain	Un	460265, 10141, 10090, 84588, 9595, 13616, 351746, 9402, 7668, 1140, 721032, 9986, 9258, 9615, 441620, 10181, 285006, 30611, 10029, 395962, 32049, 111780, 9601, 9606, 225400, 208964, 208963, 272123, 43179, 32051, 7955, 367110, 216595, 226230, 9785, 557722, 390235, 440085, 9103, 381754, 251221, 8083, 994484, 9544, 9541, 41431, 105559, 419610, 9031, 28072, 760154, 31033, 8090, 160488, 61853, 426117,…	4.10.650.10, 4.10.10.10, 2.30.170.10	GO:0046872
IPR011519	ASPIC/UnbV	Un	760192, 485914, 485918, 661367, 1142394, 10141, 643867, 321327, 1091494, 10090, 479433, 479432, 9595, 342610, 369723, 756272, 292414, 13616, 243090, 391037, 9402, 7668, 9986, 383372, 9258, 240015, 383629, 688270, 204669, 9615, 483219, 44689, 246200, 203122, 316274, 10181, 867900, 452637, 30611, 263358, 10029, 395962, 446462, 929562, 504472, 349521, 9601, 9606, 272942, 225400, 43179, 504728, 13642…	-	-
IPR006862	Acyl-CoA thioester hydrolase/bile acid-CoA amino acid N-acetyltransferase	Un	759362, 391008, 10141, 762051, 10090, 479435, 9595, 452652, 886882, 1042878, 31234, 13616, 745776, 9402, 7668, 9986, 511691, 9258, 391735, 889378, 9615, 293826, 10181, 30611, 10029, 446462, 101510, 402626, 9601, 9606, 6239, 6238, 945021, 225400, 748727, 43179, 7955, 768706, 1208660, 762376, 9785, 767463, 1208658, 360910, 863638, 1031711, 9103, 443218, 8083, 9544, 9541, 45351, 9031, 31033, 8090, 3…	-	-
IPR014940	BAAT/Acyl-CoA thioester hydrolase C-terminal	Un	765698, 759362, 760192, 391008, 10141, 1032480, 762051, 936154, 10090, 479433, 479435, 9595, 452652, 886882, 1042878, 31234, 762903, 715451, 553480, 13616, 745776, 9402, 7668, 9986, 511691, 9258, 391735, 889378, 9615, 293826, 10181, 867900, 30611, 10029, 446462, 101510, 402626, 9601, 9606, 865867, 6239, 6238, 945021, 225400, 1229756, 748727, 43179, 7955, 768706, 1208660, 216596, 675635, 266835, 1…	-	-
IPR011070	Globular protein, non-globular alpha/beta subunit	Un	10141, 243160, 10090, 9595, 1016998, 13616, 344609, 9402, 357348, 990282, 9615, 10181, 30611, 300269, 300267, 554290, 9601, 9606, 320372, 295319, 1081093, 43179, 7955, 320389, 216597, 399599, 623, 325240, 9785, 8083, 9544, 9541, 99287, 9031, 31033, 8090, 61853, 9483, 320373, 41514, 568708, 909946, 90370, 3055, 454166, 9823, 9913, 423368, 69293, 412022, 9598, 588858, 439843, 59729, 8128, 591020, 4…	2.10.210.10, 3.90.510.10	-
IPR025504	Domain of unknown function DUF4392	Un	10141, 604354, 10090, 9595, 394, 13616, 441375, 7668, 9258, 572547, 293826, 10181, 30611, 10029, 442563, 5762, 1163730, 9601, 9606, 555970, 225400, 35128, 43179, 5811, 545695, 525898, 7955, 78245, 237895, 1117943, 266835, 1042877, 69014, 9785, 1208658, 353152, 9103, 529709, 5722, 946362, 8083, 423536, 9544, 9541, 45351, 9031, 272844, 760154, 31033, 526225, 8090, 61853, 9483, 693746, 400682, 69893…	-	-
IPR022746	Cathelicidin, antimicrobial peptide, C-terminal	Un	10090, 9595, 9986, 9615, 30611, 9601, 9606, 43179, 9544, 9541, 61853, 9483, 9823, 9913, 9598, 10116	-	GO:0042742
IPR024739	Protein tyrosine phosphatase, receptor type, N-terminal	Un	10090, 9595, 13616, 9615, 10181, 9601, 9606, 9544, 9541, 61853, 9483, 9823, 9913, 9598, 10116, 9305, 9796	-	-
IPR007904	APOBEC-like, C-terminal	Un	10090, 9595, 13616, 9986, 10029, 9601, 9606, 7955, 9544, 9541, 31033, 61853, 9483, 9823, 9598, 59463, 10116, 7897, 99883	-	GO:0008270, GO:0016814
IPR019571	Involucrin, N-terminal	Un	10141, 10090, 9595, 9402, 9986, 9615, 30611, 10029, 9601, 9606, 9785, 9541, 9483, 9823, 9913, 9598, 10116, 9646, 9796	-	-
IPR006081	Mammalian defensins	Un	10141, 10090, 9595, 9986, 9258, 9615, 10181, 30611, 10029, 9601, 9606, 225400, 9785, 9544, 9541, 61853, 9483, 9598, 10116, 9796	-	GO:0006952, GO:0005576
IPR002366	Defensin propeptide	Un	10141, 10090, 9595, 9402, 9986, 9258, 203122, 10181, 30611, 10029, 9601, 9606, 225400, 9785, 10228, 9544, 9541, 61853, 9483, 9598, 10116, 435591, 9796	-	GO:0006952
IPR010363	Domain of unknown function DUF959, collagen XVIII, N-terminal	Un	10141, 10090, 9402, 9258, 9615, 30611, 10029, 9601, 9606, 225400, 43179, 9785, 9544, 61853, 9483, 9913, 69293, 9598, 10116, 8364, 7897, 9646, 9796, 28377	-	GO:0031012
IPR022723	RDM domain, Ret finger protein-like	Un	10090, 9595, 9402, 9986, 9258, 9615, 30611, 9601, 9606, 225400, 43179, 9785, 9544, 9541, 61853, 9483, 9823, 9598, 59463, 10116, 9646, 9796	-	-
IPR020279	Apelin receptor, C-terminal	Un	10090, 9595, 9402, 9986, 9615, 30611, 10029, 9601, 9606, 225400, 43179, 9785, 9544, 9541, 61853, 9483, 9598, 59463, 10116, 9646, 9796, 28377	-	-
IPR015370	Domain of unknown function DUF1968	Un	10141, 10090, 9595, 13616, 9986, 9258, 9615, 30611, 9601, 9606, 43179, 9785, 9544, 9541, 61853, 9483, 9913, 59463, 10116, 9305, 9646, 9796	2.60.40.10	-
IPR015336	Tumour necrosis factor receptor 13C, TALL-1 binding domain	Un	10141, 10090, 9595, 9402, 9986, 9258, 9615, 10181, 30611, 10029, 9601, 9606, 9785, 9103, 9544, 9031, 61853, 9483, 9913, 10116, 9305, 9646, 9796	2.10.50.10	-
IPR022756	Signal transducer and activation of transcription 2, C-terminal	DC2	10090, 9595, 9402, 9615, 10181, 30611, 10029, 9606, 43179, 9785, 9544, 9541, 61853, 9483, 9823, 9913, 9598, 59463, 10116, 9669, 9646, 9796	-	-
IPR015169	Adhesion molecule, immunoglobulin-like	DC2	10090, 9595, 13616, 9402, 9615, 10181, 30611, 10029, 9601, 9606, 43179, 9544, 9541, 61853, 9483, 9823, 9913, 9598, 59463, 10116, 9669, 9646	2.60.40.10	GO:0007155, GO:0016020
IPR013600	Ly49-like N-terminal	DC2	10141, 10090, 9595, 9986, 9615, 10181, 30611, 10029, 9601, 9606, 43179, 7955, 9544, 9541, 9031, 61853, 9483, 9823, 9913, 9598, 59463, 10116, 9669, 9646, 9796	3.10.100.10	-
IPR004021	HIN-200/IF120x	DC2	10141, 10090, 9595, 13616, 9986, 9615, 10181, 452637, 30611, 10029, 9601, 9606, 43179, 9785, 4081, 9544, 9541, 61853, 9483, 15368, 9823, 9913, 9598, 10116, 9669, 9305, 9646, 9796	2.40.50.140	-
IPR015384	TACI, cysteine-rich domain	DC2	10141, 10090, 9595, 13616, 9402, 9986, 9258, 9615, 10181, 30611, 9601, 9606, 43179, 9785, 9103, 8083, 9544, 9541, 9031, 61853, 9483, 9913, 9598, 59729, 10116, 9669, 9305, 9646, 9796, 28377	-	-
IPR004126	Phospholipase A2 inhibitor	DC2	10141, 10090, 9595, 13616, 9402, 9986, 9258, 9615, 10181, 30611, 9606, 43179, 9785, 9103, 9544, 9541, 45351, 9031, 61853, 9483, 9913, 59729, 10116, 9669, 9305, 9646, 9796, 28377	-	GO:0004859, GO:0005576
IPR010555	Chondroitin sulphate attachment	DC2	10141, 10090, 9595, 13616, 9402, 9986, 9615, 10181, 30611, 10029, 9601, 9606, 43179, 9785, 9544, 9541, 9031, 61853, 9483, 9913, 9598, 10116, 9305, 9646, 9796	-	-
IPR015127	Gastric H+/K+-transporter P-type ATPase, N-terminal	DC2	10141, 10090, 13616, 9402, 9986, 9615, 10181, 30611, 10029, 9601, 9606, 225400, 43179, 9544, 9541, 61853, 9483, 9823, 9598, 59463, 10116, 9305, 9646, 9796	-	GO:0000287, GO:0005524, GO:0008900, GO:0015991, GO:0016020
IPR004084	Meiosis-specific protein Spo11	DC2	10141, 10090, 9595, 13616, 9402, 9986, 9258, 9615, 10181, 30611, 9601, 9606, 43179, 9785, 9544, 9541, 61853, 9483, 9823, 9913, 9598, 59463, 10116, 7897, 9646, 9796	-	GO:0003677, GO:0007131
IPR015337	BCMA, TALL-1 binding	DC2	10141, 10090, 9595, 13616, 9402, 9986, 9258, 9615, 10181, 30611, 9601, 9606, 43179, 9785, 9544, 9541, 61853, 9483, 9823, 9598, 59463, 10116, 9669, 9305, 9646, 9796	-	-
IPR021126	Interferon gamma receptor, poxvirus/mammal	DC2	10141, 10090, 9595, 13616, 9402, 9986, 9258, 9615, 10181, 30611, 10029, 9601, 9606, 43179, 9785, 9103, 9544, 9541, 9031, 61853, 9483, 9823, 9913, 9598, 59463, 10116, 9669, 9646, 9796	2.60.40.10	GO:0019955, GO:0016020
IPR025892	Developmental pluripotency-associated protein 2/4, central domain	DC2	10141, 10090, 9595, 9402, 9986, 9615, 10181, 30611, 9601, 9606, 225400, 43179, 9785, 9544, 9541, 61853, 9483, 9823, 9913, 9598, 59463, 10116, 9646, 9796	-	-
IPR021072	Melanoma associated antigen, MAGE, N-terminal	DC2	10141, 10090, 9595, 9402, 9986, 9615, 10181, 30611, 10029, 9601, 9606, 225400, 43179, 9785, 9544, 9541, 61853, 9483, 9823, 9913, 9598, 59463, 10116, 9646, 9796	-	-
IPR021052	Holliday junction recognition protein, HJURP	DC2	10141, 10090, 9595, 9986, 9615, 10181, 30611, 10029, 9601, 9606, 225400, 43179, 9785, 9544, 9541, 61853, 9483, 9823, 9913, 9598, 59463, 10116, 9669, 9646, 9796	-	-
IPR010407	Signaling lymphocytic activation molecule, N-terminal	DC2	10141, 10090, 9595, 9402, 9986, 9615, 10181, 30611, 9601, 9606, 43179, 9785, 9544, 9541, 61853, 9483, 9823, 9913, 9598, 59463, 10116, 9669, 9646, 9796	-	GO:0004872, GO:0046649, GO:0009986, GO:0016021
IPR010579	MHC class I, alpha chain, C-terminal	DC2	10141, 10090, 9595, 13616, 9986, 9615, 10181, 30611, 10029, 9601, 9606, 225400, 43179, 9785, 9544, 9541, 61853, 9483, 9823, 9913, 9598, 59463, 10116, 9305, 9646, 9796	-	GO:0006955, GO:0019882, GO:0016020, GO:0042612
IPR014771	Apoptosis, Bim N-terminal	DC2	10141, 10090, 9595, 13616, 9402, 9986, 9258, 9615, 10181, 30611, 10029, 9601, 9606, 225400, 43179, 9785, 9544, 9541, 61853, 9483, 9823, 9913, 9598, 10116, 9305, 8364, 9646, 9796	-	-
IPR015274	CD4, extracellular	DC2	10141, 10090, 9595, 13616, 9402, 9986, 9615, 10181, 30611, 10029, 9601, 9606, 225400, 43179, 9785, 9544, 9541, 61853, 9483, 9823, 9913, 9598, 59463, 10116, 9669, 9305, 9646, 9796	2.60.40.10	-
IPR003993	Treacher Collins syndrome, treacle	DC2	10141, 10090, 9595, 13616, 9402, 9986, 9258, 9615, 10181, 30611, 10029, 9601, 9606, 225400, 43179, 9785, 9544, 9541, 61853, 9483, 9823, 9913, 9598, 59463, 10116, 9305, 9646, 9796	-	-
IPR018459	RII binding domain	DC2	10141, 10090, 9595, 13616, 9402, 9986, 9258, 9615, 10181, 30611, 10029, 9601, 9606, 225400, 43179, 9785, 9544, 9541, 61853, 9483, 9823, 9913, 9598, 59463, 10116, 9305, 9646, 9796	-	-
IPR003988	Intercellular adhesion molecule	DC2	10141, 10090, 9595, 13616, 9402, 9986, 9258, 9615, 10181, 30611, 10029, 9601, 9606, 225400, 43179, 9785, 9544, 9541, 61853, 9483, 9823, 9913, 9598, 59463, 10116, 9669, 9305, 9646, 9796	2.60.40.10	GO:0016337, GO:0016020
IPR003543	Macrophage scavenger receptor	DC2	10141, 10090, 9595, 13616, 9402, 9986, 9258, 9615, 10181, 30611, 10029, 9601, 9606, 225400, 43179, 9785, 9544, 9541, 61853, 9483, 9823, 9913, 9598, 59463, 10116, 9669, 9305, 8364, 9646, 9796	-	GO:0005044, GO:0006898, GO:0016020
IPR024313	Nuclear Testis protein, C-terminal	DC2	10141, 10090, 9595, 13616, 9402, 9986, 9258, 9615, 10181, 30611, 10029, 9601, 9606, 225400, 43179, 9785, 9544, 9541, 61853, 9483, 9823, 9913, 9598, 59463, 10116, 9305, 9646, 9796, 28377	-	-
IPR024309	Nuclear Testis protein, N-terminal	DC2	10141, 10090, 9595, 13616, 9402, 9986, 9258, 9615, 10181, 30611, 10029, 9601, 9606, 225400, 43179, 9785, 9544, 9541, 61853, 9483, 9823, 9913, 9598, 59463, 401053, 10116, 9305, 9646, 9796, 28377	-	-
IPR010630	Neuroblastoma breakpoint family (NBPF) domain	DC2	10141, 10090, 9595, 13616, 9986, 9258, 9615, 10181, 30611, 10029, 9601, 9606, 225400, 43179, 9785, 9103, 9544, 9541, 61853, 9483, 9823, 9913, 9598, 59463, 10116, 9669, 9305, 9646, 9796	-	-
IPR019512	Protein phosphatase 1, regulatory subunit 15B, N-terminal	DC2	10141, 10090, 9595, 13616, 9402, 9986, 9258, 9615, 10181, 30611, 10029, 9601, 9606, 225400, 43179, 9785, 9544, 9541, 61853, 9483, 9823, 9913, 9598, 59463, 10116, 9669, 9646	-	-
IPR024303	Natural killer cell receptor 2B4 immunoglobulin domain	DC2	10141, 10090, 9595, 13616, 9402, 9986, 9615, 10181, 30611, 10029, 9601, 9606, 225400, 43179, 9785, 9544, 9541, 9031, 61853, 9483, 9823, 9913, 9598, 59463, 10116, 9305, 9646, 9796	-	-
IPR003652	Ataxin, AXH domain	DC2	10141, 10090, 9595, 13616, 9402, 9986, 9615, 30611, 10029, 9601, 9606, 225400, 43179, 7227, 9785, 9544, 9541, 9031, 61853, 9483, 9823, 9913, 9598, 59463, 10116, 9305, 9646, 9796	-	GO:0003723, GO:0005515
IPR005640	Hepatic lectin, N-terminal	DC2	10141, 10090, 9595, 13616, 9402, 9986, 9615, 10181, 30611, 10029, 9601, 9606, 225400, 43179, 9785, 216432, 9544, 9541, 61853, 9483, 6669, 9823, 9913, 9598, 59463, 10116, 9305, 8364, 9646, 9796	-	-
IPR025891	Developmental pluripotency-associated protein 2/4, C-terminal domain	DC2	10141, 10090, 9595, 13616, 9402, 9986, 9615, 10181, 30611, 10029, 9601, 9606, 225400, 43179, 9785, 9544, 9541, 45351, 61853, 9483, 81824, 9823, 9913, 9598, 59463, 10116, 9305, 8364, 9646, 9796	-	-
IPR015040	Bcl-x interacting	DC2	10141, 10090, 9595, 13616, 9402, 9986, 9258, 9615, 10181, 30611, 10029, 9601, 9606, 225400, 43179, 7955, 9785, 9103, 9544, 9541, 61853, 9483, 9823, 9913, 9598, 59463, 7739, 10116, 9305, 8364, 9646, 9796	-	-
IPR015091	Surfactant protein C, N-terminal propeptide	DC2	10141, 10090, 13616, 9402, 9986, 9615, 10181, 30611, 10029, 9601, 9606, 43179, 9785, 9544, 9541, 9483, 9823, 9913, 9598, 59463, 10116, 9669, 9305, 8364, 9646, 9796, 28377	-	-
IPR021397	Mediator complex, subunit Med25, synapsin 1	DC2	10141, 10090, 9595, 13616, 9402, 9986, 9258, 9615, 10181, 30611, 10029, 9601, 9606, 225400, 43179, 7955, 9785, 9544, 9541, 9483, 9823, 9913, 9598, 59463, 10116, 9669, 8364, 7897, 9646, 9796, 28377	-	-
IPR009938	Interferon induced 35kDa, N-terminal	DC2	10141, 10090, 9595, 13616, 9402, 9986, 9258, 9615, 10181, 30611, 10029, 9601, 9606, 225400, 43179, 9785, 9544, 9541, 9031, 61853, 9483, 9823, 9913, 9598, 59463, 3702, 10116, 9669, 9305, 7897, 9646, 9796, 28377	-	-
IPR022176	Apolipoprotein B100 C-terminal	DC2	10141, 10090, 9595, 9986, 9258, 9615, 10181, 30611, 10029, 9601, 9606, 43179, 9785, 9103, 9544, 9541, 9031, 61853, 9483, 9823, 9913, 9598, 59463, 59729, 10116, 8364, 7897, 9646, 9796, 28377	-	-
IPR022726	CXC chemokine receptor 4 N-terminal domain	DC2	10090, 9595, 13616, 9986, 9258, 9615, 10181, 30611, 9601, 9606, 225400, 43179, 9785, 9103, 9544, 9541, 9031, 61853, 9483, 9823, 9913, 9598, 59463, 59729, 10116, 9305, 8364, 7897, 9646, 9796, 28377	-	GO:0019955
IPR019566	Myelin-PO, C-terminal	DC2	10141, 10090, 9595, 13616, 9402, 9986, 9615, 10181, 30611, 10029, 9601, 9606, 43179, 9785, 9544, 9541, 9031, 31033, 61853, 9483, 9823, 9913, 9598, 59463, 10116, 9305, 8364, 7897, 9646, 9796	-	-
IPR003884	Factor I / membrane attack complex	DC2	10141, 10090, 9595, 13616, 9402, 9986, 9615, 10181, 30611, 9601, 9606, 43179, 9785, 9103, 9544, 9541, 9031, 61853, 9483, 9823, 9913, 9598, 59463, 10116, 9305, 8364, 7897, 9646, 9796, 28377	-	-
IPR001840	Complement C3a/C4a/C5a anaphylatoxin	DC2	10141, 10090, 9595, 13616, 9402, 9986, 9615, 10181, 30611, 10029, 9601, 9606, 225400, 43179, 7955, 9785, 9103, 9544, 9541, 9031, 61853, 9483, 9823, 9913, 9598, 59463, 10116, 8364, 7897, 9646, 9796, 28377	1.20.91.20	GO:0006954, GO:0006956, GO:0005576
IPR015276	Cholecystokinin A receptor, N-terminal	DC2	10141, 10090, 9595, 13616, 9402, 9986, 9615, 10181, 30611, 9601, 9606, 9785, 9103, 9544, 9541, 9031, 61853, 9483, 9823, 9913, 9598, 59463, 59729, 10116, 9305, 9646, 9796, 28377	4.10.670.10	-
IPR017454	Neuromodulin (GAP-43), C-terminal	DC2	10090, 9595, 13616, 9402, 9986, 9615, 10181, 30611, 10029, 9601, 9606, 43179, 9785, 9103, 9544, 9541, 9031, 61853, 9483, 9823, 9913, 9598, 59463, 59729, 10116, 9305, 8364, 9646, 9796, 28377	-	GO:0040008
IPR025860	Major prion protein N-terminal domain	DC2	10141, 10090, 9595, 13616, 9402, 9986, 9615, 10181, 30611, 10029, 9601, 9606, 225400, 43179, 9785, 9103, 9544, 9541, 9031, 61853, 9483, 9823, 9913, 9598, 59463, 10116, 9669, 9305, 9646, 9796, 28377	-	-
IPR008424	Immunoglobulin C2-set	DC2	10141, 10090, 9595, 13616, 9402, 9986, 9258, 9615, 10181, 30611, 10029, 9601, 9606, 225400, 43179, 9785, 9103, 9544, 9541, 9031, 61853, 9483, 9823, 9913, 9598, 59463, 59729, 10116, 9669, 9305, 9646, 9796, 28377	2.60.40.10	GO:0007155, GO:0016021
IPR021963	T cell CD4 receptor C-terminal region	DC2	10141, 10090, 9595, 13616, 9402, 9986, 9258, 9615, 10181, 30611, 10029, 9601, 9606, 225400, 43179, 9785, 9103, 9544, 9541, 9031, 61853, 9483, 9823, 9913, 9598, 59463, 59729, 10116, 9669, 9305, 9646, 9796, 28377	1.20.5.900	-
IPR006738	Motilin/ghrelin	DC2	10141, 10090, 9595, 13616, 9402, 9986, 9258, 9615, 10181, 30611, 10029, 9601, 9606, 225400, 43179, 9785, 9544, 9541, 9031, 61853, 9483, 9823, 9913, 9598, 59463, 59729, 10116, 9305, 9646, 9796	-	GO:0005179, GO:0005576
IPR013147	CD47 transmembrane	DC2	10141, 10090, 9595, 13616, 9402, 9986, 9258, 9615, 10181, 30611, 10029, 9601, 9606, 225400, 43179, 9785, 9103, 9544, 9541, 9031, 61853, 9483, 9823, 9913, 9598, 59463, 59729, 10116, 9305, 9646, 9796	-	-
IPR025244	Domain of unknown function DUF4196	DC2	10141, 10090, 9595, 13616, 9402, 9986, 9258, 9615, 10181, 30611, 10029, 9601, 9606, 225400, 43179, 9785, 9103, 9544, 9541, 9031, 61853, 9483, 9823, 9913, 9598, 59463, 59729, 10116, 9305, 8364, 9646, 284812, 9796	-	-
IPR013086	Sodium:neurotransmitter symporter, serotonin, N-terminal	DC2	10141, 10090, 9595, 13616, 9402, 9986, 9258, 9615, 10181, 30611, 10029, 9601, 9606, 225400, 43179, 9785, 9544, 9541, 9031, 61853, 9483, 9823, 9913, 9598, 59463, 59729, 10116, 9669, 9305, 8364, 7897, 9646, 9796	-	GO:0005335, GO:0006836, GO:0005887
IPR003502	Interleukin-1 propeptide	DC2	10141, 10090, 9595, 13616, 9402, 9986, 9258, 9615, 10181, 30611, 10029, 9601, 9606, 225400, 43179, 9785, 9103, 9544, 9541, 9031, 31033, 61853, 9483, 9823, 9913, 9598, 59463, 59729, 10116, 9669, 9305, 8364, 9646, 9796	-	GO:0005149, GO:0006954, GO:0006955
IPR024736	Oestrogen-type nuclear receptor final C-terminal domain	DC2	10141, 10090, 9595, 13616, 9402, 9986, 9258, 9615, 30611, 10029, 9601, 9606, 225400, 43179, 9785, 9103, 9544, 9541, 9031, 61853, 63186, 9483, 9823, 9913, 9598, 59463, 59729, 10116, 9305, 8364, 9646, 9796, 28377	1.10.565.10	-
IPR017914	Colipase, C-terminal	DC2	10141, 10090, 9595, 13616, 9402, 9986, 9615, 10181, 30611, 10029, 9601, 9606, 225400, 43179, 9785, 9103, 9544, 9541, 9031, 61853, 9483, 9823, 9913, 9598, 59463, 7739, 59729, 10116, 7719, 9305, 8364, 9646, 9796	2.10.80.10	GO:0008047, GO:0007586, GO:0016042, GO:0005576
IPR017913	Colipase, N-terminal	DC2	10141, 10090, 9595, 13616, 9402, 9986, 9615, 10181, 30611, 10029, 9601, 9606, 225400, 43179, 9785, 9103, 9544, 9541, 9031, 61853, 9483, 9823, 9913, 9598, 59463, 7739, 59729, 10116, 7719, 9305, 8364, 9646, 9796, 28377	2.10.80.10	GO:0008047, GO:0007586, GO:0016042, GO:0005576
IPR025994	BRCA1, serine-rich domain	DC2	10141, 10090, 9595, 13616, 9402, 9986, 9615, 10181, 10029, 9601, 9606, 43179, 9785, 9103, 9544, 9541, 9031, 61853, 9483, 9823, 9913, 9598, 59463, 59729, 10116, 9669, 9305, 8364, 7897, 9646, 9796, 28377	-	-
IPR015247	Vitamin D binding protein, domain III	DC2	10141, 10090, 9595, 13616, 9402, 9986, 9258, 9615, 10181, 30611, 10029, 9601, 9606, 225400, 43179, 9785, 9103, 9544, 9541, 9031, 61853, 9483, 9823, 9913, 9598, 59463, 10116, 9305, 8364, 7897, 9646, 9796, 28377	1.10.246.10	-
IPR025243	Domain of unknown function DUF4195	DC2	10141, 10090, 9595, 13616, 9402, 9986, 9258, 9615, 10181, 30611, 10029, 9601, 9606, 225400, 43179, 9785, 9103, 9544, 9541, 61853, 9483, 9823, 9913, 9598, 59463, 59729, 10116, 9669, 9305, 8364, 7897, 9646, 9796, 28377	-	-
IPR022699	Stonin-2, N-terminal	DC2	10141, 10090, 9595, 13616, 9402, 9986, 9258, 9615, 10181, 30611, 10029, 9601, 9606, 43179, 9785, 9103, 9544, 9541, 9031, 61853, 9483, 9823, 9913, 9598, 59463, 59729, 10116, 9305, 7897, 9646, 9796, 28377	-	-
IPR019485	Zinc finger, V(D)J recombination-activating protein 1	DC2	10141, 10090, 9595, 13616, 9402, 9986, 9258, 9615, 10181, 30611, 10029, 9606, 43179, 9785, 9103, 9544, 9541, 9031, 61853, 9483, 9823, 9913, 9598, 59463, 59729, 10116, 9305, 8364, 7897, 9646, 9796, 28377	3.30.160.60	GO:0016788, GO:0016881
IPR015319	Interleukin-4 receptor alpha chain, N-terminal	DC2	10141, 10090, 9595, 13616, 9402, 9986, 9258, 9615, 30611, 10029, 9601, 9606, 225400, 43179, 7955, 9785, 9103, 9544, 9541, 9031, 61853, 9483, 9823, 9913, 9598, 59463, 59729, 10116, 9669, 9305, 7897, 9646, 9796, 28377	2.60.40.10	GO:0004896, GO:0002532, GO:0016021
IPR015135	Stannin transmembrane	DC2	10141, 10090, 9595, 13616, 9402, 9986, 9258, 9615, 10181, 30611, 10029, 9601, 9606, 43179, 7955, 9785, 9103, 9544, 9541, 9031, 61853, 9483, 9823, 9913, 9598, 59463, 59729, 10116, 9669, 9305, 8364, 7897, 9646, 9796, 28377	4.10.280.20	-
IPR015136	Stannin unstructured linker	DC2	10141, 10090, 9595, 13616, 9402, 9986, 9258, 9615, 10181, 30611, 10029, 9601, 9606, 43179, 7955, 9785, 9103, 9544, 9541, 9031, 61853, 9483, 9823, 9913, 9598, 59463, 59729, 10116, 9669, 9305, 8364, 7897, 9646, 9796, 28377	4.10.280.20	-
IPR015137	Stannin cytoplasmic	DC2	10141, 10090, 9595, 13616, 9402, 9986, 9258, 9615, 10181, 30611, 10029, 9601, 9606, 43179, 7955, 9785, 9103, 9544, 9541, 9031, 61853, 9483, 9823, 9913, 9598, 59463, 59729, 10116, 9669, 9305, 8364, 7897, 9646, 9796, 28377	4.10.280.20	-
IPR024635	Gonadotropin hormone receptor, transmembrane domain	DC2	10141, 10090, 9595, 13616, 9402, 9986, 9615, 10181, 30611, 10029, 9601, 9606, 43179, 7955, 9785, 9103, 9544, 9541, 9031, 61853, 9483, 9823, 9913, 9598, 59463, 59729, 8128, 10116, 9305, 7897, 9646, 9796, 28377	-	-
IPR006737	Motilin/ghrelin-associated peptide	DC2	10141, 10090, 9595, 13616, 9402, 9986, 9258, 9615, 10181, 30611, 10029, 9601, 9606, 225400, 43179, 7955, 9785, 9103, 9544, 9541, 9031, 61853, 9483, 9823, 9913, 9598, 59463, 59729, 8128, 10116, 9305, 7897, 9646, 9796, 28377	-	GO:0005179, GO:0005576
IPR009232	EB-1 binding	DC2	10141, 10090, 9595, 13616, 9402, 9986, 9258, 9615, 10181, 30611, 10029, 9601, 9606, 225400, 43179, 7955, 9785, 9103, 9544, 9541, 9031, 8090, 61853, 9483, 9823, 9913, 9598, 59463, 59729, 10116, 9305, 8364, 7897, 9646, 9796, 28377	-	GO:0008013, GO:0016055
IPR023272	Cytochrome C oxidase, subunit VIIB, domain	DC2	10141, 10090, 9595, 13616, 9402, 9986, 9258, 9615, 10181, 30611, 10029, 9601, 9606, 225400, 7955, 9785, 9103, 9544, 9541, 9031, 8090, 61853, 9483, 9823, 9913, 9598, 59463, 59729, 10116, 9305, 8364, 7897, 9646, 9796, 99883, 28377	4.10.51.10	-
IPR014760	Serum albumin, N-terminal	DC2	10141, 10090, 9595, 13616, 9402, 9986, 9258, 9615, 10181, 1773, 30611, 10029, 6183, 9601, 9606, 225400, 43179, 7955, 9785, 9103, 9544, 9541, 9031, 61853, 9483, 9823, 9913, 9598, 59463, 59729, 10116, 9305, 8364, 7897, 9646, 9796, 28377	1.10.246.10	GO:0005615
IPR015128	Aurora-A binding	DC2	10141, 10090, 9595, 13616, 9402, 9986, 9615, 30611, 10029, 9601, 9606, 225400, 43179, 9785, 9103, 9544, 9541, 9031, 8090, 61853, 9483, 9823, 9913, 9598, 59463, 59729, 10116, 9669, 9305, 8364, 7897, 9646, 9796	-	-
IPR024369	tRNA-intron endonuclease, Sen15 domain	DC2	10141, 10090, 9595, 9402, 9986, 9258, 9615, 10181, 30611, 10029, 9601, 9606, 225400, 43179, 338565, 9785, 9103, 9544, 9541, 9031, 8090, 61853, 9483, 9823, 9913, 9598, 59463, 59729, 10116, 9669, 9305, 8364, 7897, 9646, 9796	-	-
IPR010716	RecQ helicase-like 5	DC2	10141, 10090, 9595, 13616, 9402, 9986, 9615, 10181, 30611, 10029, 9601, 9606, 225400, 43179, 9785, 9103, 9544, 9541, 9031, 8090, 61853, 9483, 9913, 9598, 59463, 59729, 8128, 10116, 9669, 9305, 8364, 9646, 9796, 28377	-	-
IPR009408	Formin Homology 1	DC2	10141, 10090, 13616, 9402, 9986, 9615, 10181, 30611, 9601, 9606, 225400, 43179, 2880, 9785, 9544, 9031, 61853, 9483, 9823, 9913, 9598, 59463, 59729, 10116, 9305, 8364, 9646, 9796, 28377	-	-
IPR006080	Beta defensin/Neutrophil defensin	DC2	10141, 10090, 9595, 9986, 9258, 9615, 30611, 10029, 9601, 9606, 225400, 9785, 9103, 9544, 9541, 9031, 61853, 9483, 9823, 9913, 9598, 59463, 10116, 29159, 9305, 9646, 9796, 28377	3.10.360.10	GO:0006952, GO:0005576
IPR018941	Tyrosine-protein kinase, receptor Tie-2, Ig-like domain 1, N-terminal	DC2	10141, 10090, 9595, 13616, 9402, 9258, 9615, 30611, 9601, 9606, 225400, 43179, 7955, 9785, 9103, 9544, 9541, 9031, 61853, 9483, 9913, 9598, 59463, 59729, 10116, 9669, 8364, 9646, 9796, 28377	2.60.40.10	GO:0004714, GO:0005524, GO:0006468, GO:0007169, GO:0005887
IPR020457	Zinc finger, B-box, chordata	DC2	10141, 10090, 9595, 9402, 9986, 9258, 9615, 30611, 10029, 9601, 9606, 43179, 7955, 9785, 9103, 9544, 9541, 61853, 9483, 9823, 9913, 9598, 59463, 10116, 9669, 8364, 7897, 9646, 9796, 99883, 28377	-	GO:0008270
IPR015097	Lung surfactant protein D coiled-coil trimerisation	DC2	10141, 10090, 9595, 13616, 4533, 9402, 491915, 9986, 9258, 9615, 10181, 867904, 30611, 10029, 9601, 9606, 225400, 43179, 9785, 9544, 9541, 9031, 61853, 9483, 9823, 9913, 257310, 59463, 7739, 10116, 9669, 9305, 8364, 9646, 9796, 28377	3.10.100.10, 1.20.5.360	-
IPR001909	Krueppel-associated box	DC2	10141, 10090, 9595, 13616, 9402, 7668, 9986, 9258, 9615, 10181, 30611, 10029, 9601, 9606, 225400, 43179, 9785, 9103, 5722, 8083, 9544, 9541, 9031, 61853, 342108, 9483, 9823, 9913, 167879, 9598, 59463, 593907, 59729, 756982, 10116, 9669, 9305, 8364, 7897, 9646, 9796, 535722, 28377	-	GO:0003676, GO:0006355, GO:0005622
IPR003655	Krueppel-associated box-related	DC2	10141, 10090, 9595, 13616, 9402, 7668, 9986, 9615, 10181, 30611, 10029, 9601, 9606, 225400, 43179, 403833, 9785, 9544, 9541, 61853, 9483, 3847, 9823, 9913, 9598, 59463, 7739, 10116, 7897, 9646, 9796	-	GO:0006355
IPR012980	Uncharacterised domain NUC202	DC2	10141, 10090, 9595, 13616, 9402, 7668, 9986, 9615, 10181, 30611, 10029, 9601, 9606, 225400, 43179, 7955, 9785, 8083, 9544, 31033, 61853, 9483, 9823, 9913, 9598, 59463, 7739, 8128, 10116, 9669, 7719, 9305, 8364, 7897, 9646, 9796	-	-
IPR013872	p53 transactivation domain	DC2	10141, 10090, 9595, 9402, 7668, 9986, 9615, 10181, 30611, 10029, 9601, 9606, 225400, 43179, 9785, 8083, 9544, 9541, 31033, 61853, 9483, 9823, 9913, 9598, 59463, 7739, 8128, 10116, 9669, 29159, 9305, 8364, 7897, 9646, 9796, 99883	-	GO:0005515
IPR015070	EF-hand calcium-binding domain-containing protein 6	DC2	10141, 10090, 9595, 13616, 9402, 7668, 9986, 9258, 9615, 30611, 10029, 9601, 9606, 43179, 9103, 9544, 9541, 61853, 9483, 9823, 9913, 9598, 51511, 7739, 10116, 29159, 9305, 8364, 9646, 9796, 28377	1.10.238.10	-
IPR023121	ApoC-II domain	DC2	10141, 10090, 9986, 9258, 9615, 10181, 10029, 9601, 9606, 225400, 43179, 7955, 9785, 8083, 9544, 9541, 31033, 9483, 9823, 9913, 69293, 9598, 8128, 10116, 9305, 9646, 9796, 99883	1.10.1440.10	-
IPR015095	Alkylated DNA repair protein AlkB, homologue 8, N-terminal	DC2	10141, 10090, 9595, 13616, 7668, 9986, 9258, 9615, 10181, 30611, 9601, 9606, 225400, 43179, 7955, 9785, 8083, 9544, 9541, 31033, 8090, 61853, 9483, 9823, 9913, 9598, 8128, 10116, 9305, 9646, 9796, 99883	-	GO:0008168, GO:0016706, GO:0055114
IPR019511	Protein kinase A anchor protein, RI-RII subunit-binding domain	DC2	10090, 9595, 13616, 9986, 9615, 10181, 30611, 10029, 9601, 9606, 43179, 7955, 9785, 9103, 8083, 9544, 9541, 9031, 31033, 61853, 9483, 9598, 59463, 59729, 10116, 9305, 9646, 9796, 99883, 28377	-	-
IPR021105	Potassium channel, voltage dependent, Kv3, inactivation domain	DC2	10090, 9595, 13616, 9402, 9986, 9615, 10181, 30611, 10029, 9601, 9606, 225400, 7955, 9785, 9103, 8083, 9544, 31033, 8090, 61853, 9483, 9823, 9913, 69293, 9598, 8128, 10116, 7897, 9646, 9796, 99883, 28377	-	-
IPR023315	SynGAP C2 domain, N-terminal	DC2	10141, 10090, 9595, 13616, 9402, 9986, 9615, 30611, 9601, 9606, 225400, 7955, 9785, 8083, 9544, 31033, 8090, 9483, 9823, 9913, 69293, 9598, 59463, 8128, 10116, 9305, 8364, 7897, 9646, 9796, 99883, 28377	2.20.170.10	-
IPR015039	NADPH oxidase subunit p47Phox, C-terminal	DC2	10141, 10090, 13616, 9402, 9986, 9615, 10181, 30611, 9601, 9606, 43179, 7955, 9785, 9103, 8083, 9544, 9541, 9031, 31033, 8090, 9483, 9823, 9913, 69293, 9598, 7739, 8128, 10116, 9305, 8364, 7897, 9646, 99883	-	-
IPR008200	Neuromedin U, C-terminal	DC2	10141, 10090, 9595, 13616, 9986, 9258, 9615, 30611, 9601, 9606, 43179, 7955, 9785, 9103, 8083, 9544, 9541, 9031, 31033, 61853, 9483, 9823, 9913, 9598, 59463, 59729, 8128, 10116, 9305, 8364, 9646, 99883	-	GO:0006940
IPR026987	WD repeat-containing protein 18, C-terminal domain	DC2	10090, 9595, 13616, 9402, 9986, 9615, 10181, 30611, 10029, 9601, 9606, 225400, 43179, 7955, 9785, 9103, 9544, 9541, 8090, 61853, 9823, 9913, 69293, 9598, 59463, 59729, 8128, 10116, 9669, 9305, 8364, 7897, 9646, 99883	-	-
IPR012897	Potassium channel, voltage dependent, Kv1.4, tandem inactivation domain	DC2	10090, 9595, 13616, 9402, 9986, 9258, 9615, 10181, 30611, 10029, 9601, 9606, 43179, 9785, 8083, 9544, 9541, 9031, 31033, 8090, 61853, 9483, 9823, 9913, 9598, 59463, 59729, 8128, 10116, 9669, 9305, 8364, 99883, 28377	1.20.5.600	GO:0005249, GO:0030955, GO:0006813, GO:0016021
IPR016045	Tyrosine-protein kinase, non-receptor, TYK2, N-terminal	DC2	10141, 10090, 9595, 13616, 9402, 9986, 9615, 10181, 30611, 10029, 9601, 9606, 225400, 43179, 7955, 9785, 9103, 9544, 9541, 8090, 61853, 9483, 9823, 9913, 69293, 9598, 59463, 8128, 10116, 9669, 9305, 9646, 9796, 28377	-	-
IPR013768	Intercellular adhesion molecule, N-terminal	DC2	10141, 10090, 9595, 13616, 9402, 9986, 9258, 9615, 10181, 30611, 10029, 9601, 9606, 225400, 43179, 7955, 9785, 9103, 8083, 9544, 9541, 61853, 9483, 9823, 9913, 69293, 9598, 59463, 8128, 10116, 9669, 9305, 9646, 9796, 28377	2.60.40.10	-
IPR011715	Tyrosine aminotransferase ubiquitination region	DC2	10141, 10090, 9595, 13616, 9402, 9986, 9258, 10181, 30611, 10029, 9601, 9606, 225400, 43179, 9785, 9103, 9544, 9541, 9031, 31033, 61853, 9483, 9823, 9913, 9598, 59463, 59729, 8128, 10116, 9305, 8364, 9646, 9796, 99883, 28377	-	GO:0004838, GO:0030170, GO:0009074
IPR015129	Titin Z	DC2	10090, 9595, 9402, 9986, 9258, 9615, 10181, 30611, 10029, 9601, 9606, 225400, 7955, 9785, 9103, 9544, 9031, 31033, 8090, 61853, 9483, 9823, 9913, 9598, 59463, 59729, 8128, 10116, 9305, 8364, 9646, 9796, 99883, 28377	1.20.5.510	-
IPR025903	Phostensin/Taperin N-terminal domain	DC2	10141, 10090, 9595, 13616, 9986, 9615, 30611, 10029, 9601, 9606, 43179, 7955, 9785, 8083, 9544, 9541, 61853, 9483, 9823, 9913, 9598, 59463, 8128, 10116, 9669, 9305, 8364, 7897, 9646, 9796, 99883, 28377	-	-
IPR010533	Vertebrate interleukin-3 regulated transcription factor	DC2	10141, 10090, 9595, 13616, 9986, 9615, 10181, 30611, 10029, 9601, 9606, 225400, 43179, 7955, 9785, 9103, 8083, 9544, 9541, 9031, 61853, 9483, 9823, 9913, 9598, 59463, 59729, 8128, 10116, 9669, 9305, 8364, 7897, 9646, 9796, 99883, 28377	-	GO:0006351, GO:0007623, GO:0005634
IPR024663	Ribosomal protein L1, chordata	DC2	10141, 10090, 9595, 13616, 387662, 9402, 9986, 9258, 5874, 5875, 9615, 10181, 30611, 10029, 9601, 9606, 43179, 7955, 9785, 8083, 9544, 9541, 9031, 31033, 61853, 9483, 9823, 9913, 9598, 59463, 59729, 8128, 10116, 9669, 9305, 8364, 7897, 9646, 9796, 99883, 28377	-	-
IPR008174	Galanin	DC2	10141, 10090, 9595, 13616, 9258, 9615, 10181, 30611, 10029, 9601, 9606, 43179, 7955, 9785, 9103, 8083, 9544, 9541, 9031, 8090, 61853, 9483, 9823, 9913, 69293, 9598, 59463, 59729, 8128, 10116, 9305, 7897, 9646, 9796	-	GO:0005179, GO:0005576
IPR013068	Galanin message associated peptide (GMAP)	DC2	10141, 10090, 9595, 13616, 9402, 9258, 9615, 10181, 30611, 10029, 9601, 9606, 43179, 7955, 9103, 8083, 9544, 9541, 9031, 8090, 61853, 9483, 9823, 9913, 69293, 9598, 59463, 59729, 8128, 10116, 9305, 7897, 9646, 9796, 28377	-	-
IPR013270	CD47 immunoglobulin-like	DC2	10141, 10090, 9595, 13616, 9402, 7668, 9986, 9258, 9615, 10181, 30611, 10029, 9601, 9606, 6239, 225400, 43179, 7955, 9785, 9103, 9544, 9541, 9031, 61853, 9483, 9823, 9913, 69293, 9598, 59463, 59729, 8128, 10116, 9305, 7897, 9646, 9796	-	-
IPR023111	Titin-like domain	DC2	10141, 10090, 9595, 13616, 9402, 9986, 9615, 10181, 30611, 10029, 9601, 9606, 43179, 7955, 9785, 8083, 9544, 9541, 31033, 8090, 61853, 9483, 9823, 9913, 69293, 9598, 59463, 8128, 9669, 9305, 8364, 7897, 9646, 9796, 99883	2.20.160.10	-
IPR009087	Rab geranylgeranyltransferase, alpha subunit, insert-domain	DC2	10141, 10090, 9595, 13616, 9402, 9986, 9258, 9615, 30611, 10029, 9601, 9606, 43179, 7955, 9785, 8083, 9544, 9541, 31033, 8090, 61853, 9483, 9823, 9913, 69293, 9598, 59463, 51511, 7739, 8128, 10116, 9669, 7719, 29159, 9305, 8364, 7897, 9646, 9796, 99883, 28377	2.60.40.1130, 1.25.40.120	GO:0004663, GO:0008270
IPR021996	Fibrinogen alpha C domain	DC2	10141, 10090, 9595, 13616, 9402, 9986, 9258, 9615, 10181, 30611, 10029, 9601, 9606, 225400, 43179, 7955, 9785, 9103, 8083, 9544, 9541, 9031, 61853, 9823, 9913, 69293, 9598, 59463, 10116, 9305, 8364, 9646, 9796, 99883, 28377	-	-
IPR018302	Centromere protein Cenp-F, Rb protein-binding domain	DC2	10141, 10090, 9595, 13616, 9402, 9986, 9258, 9615, 10181, 30611, 10029, 9601, 9606, 225400, 7955, 9785, 9103, 8083, 9544, 9541, 9031, 61853, 9913, 69293, 9598, 59463, 59729, 8128, 10116, 9305, 8364, 7897, 9646, 9796, 99883	-	-
IPR025228	Domain of unknown function DUF4171	DC2	10141, 10090, 9595, 13616, 9402, 9986, 9258, 9615, 10181, 30611, 10029, 9601, 9606, 225400, 43179, 7955, 9785, 9103, 8083, 9544, 9541, 9031, 61853, 9483, 9913, 69293, 9598, 59463, 59729, 8128, 10116, 9669, 9305, 8364, 7897, 9646, 9796, 28377	-	-
IPR025307	FIIND domain	DC2	10141, 10090, 9595, 13616, 9402, 9615, 10181, 30611, 10029, 9601, 9606, 225400, 43179, 7955, 9785, 9103, 8083, 9544, 9541, 9031, 61853, 9483, 9823, 9913, 69293, 9598, 59463, 7739, 59729, 8128, 10116, 9669, 8364, 7897, 9646, 9796, 28377	-	-
IPR009505	Neural chondroitin sulphate proteoglycan cytoplasmic	DC2	10141, 10090, 13616, 9402, 9986, 9615, 10181, 30611, 10029, 9601, 9606, 225400, 43179, 7955, 9785, 9103, 8083, 9544, 9541, 9031, 31033, 8090, 61853, 9483, 9823, 9913, 69293, 9598, 59463, 8128, 10116, 9305, 9646, 9796, 99883	-	-
IPR027358	Kininogen-type cystatin domain	DC2	10141, 10090, 9595, 13616, 9402, 9986, 9615, 10181, 30611, 10029, 9601, 9606, 225400, 43179, 7955, 9785, 8083, 9544, 9541, 9031, 31033, 8090, 61853, 9483, 9823, 9913, 69293, 9598, 59463, 59729, 8128, 10116, 9305, 9646, 9796, 99883, 28377	-	-
IPR013531	Pro-opiomelanocortin/corticotropin, ACTH, central region	DC2	10141, 10090, 9595, 13616, 9986, 9258, 9615, 30611, 10029, 9601, 9606, 43179, 7955, 9785, 9103, 8083, 9544, 9031, 31033, 8090, 61853, 9483, 9823, 9913, 69293, 9598, 59463, 59729, 8128, 10116, 9305, 8364, 7897, 9796, 99883, 28377	-	-
IPR013532	Opiodes neuropeptide	DC2	10141, 10090, 9595, 13616, 9402, 9986, 9615, 30611, 10029, 9601, 9606, 43179, 7955, 9785, 9103, 8083, 9544, 9541, 9031, 31033, 8090, 61853, 9483, 9823, 9913, 69293, 9598, 59463, 59729, 8128, 10116, 9305, 8364, 7897, 9646, 99883, 28377	-	-
IPR008013	GATA-type transcription activator, N-terminal	DC2	10141, 10090, 9595, 29760, 13616, 9402, 9986, 9258, 9615, 30611, 10029, 9601, 9606, 43179, 7955, 710685, 9785, 9103, 8083, 9544, 9541, 9031, 31033, 8090, 61853, 9483, 9823, 9913, 69293, 9598, 59463, 7739, 59729, 8128, 10116, 9305, 8364, 7897, 9646, 99883, 28377	-	GO:0003677, GO:0008270, GO:0045893, GO:0005634
IPR024666	Heterogeneous nuclear ribonucleoprotein M, PY nuclear localisation signal	DC2	10141, 10090, 9595, 13616, 9986, 9258, 9615, 10181, 30611, 10029, 9601, 9606, 225400, 7955, 9785, 9103, 8083, 9544, 9541, 9031, 31033, 8090, 61853, 9483, 9823, 9913, 69293, 9598, 59463, 8128, 10116, 8364, 7897, 9646, 9796, 99883	-	-
IPR008121	Transcription factor AP-2 alpha, N-terminal	DC2	10141, 10090, 9595, 13616, 9986, 9258, 9615, 10181, 30611, 10029, 9601, 9606, 225400, 43179, 7955, 9785, 9103, 8083, 9544, 9031, 31033, 8090, 61853, 9483, 9823, 9913, 69293, 9598, 59463, 8128, 10116, 9305, 8364, 7897, 9646, 9796, 99883	-	GO:0003700, GO:0006355, GO:0005634
IPR024591	Interphotoreceptor retinol-binding, N-terminal	DC2	10141, 10090, 9595, 13616, 9402, 9986, 9258, 9615, 9601, 9606, 43179, 7955, 9785, 9103, 9544, 9541, 9031, 31033, 8090, 61853, 9483, 9823, 9913, 69293, 9598, 59729, 8128, 10116, 9669, 9305, 8364, 7897, 9646, 9796, 99883, 28377	-	-
IPR013576	Insulin-like growth factor II E-peptide, C-terminal	DC2	10141, 10090, 9595, 13616, 9402, 9986, 9258, 9615, 10181, 10029, 9601, 9606, 43179, 7955, 9785, 9103, 8083, 9544, 9541, 9031, 31033, 8090, 61853, 9483, 9823, 9913, 69293, 9598, 59729, 8128, 10116, 9669, 9305, 8364, 7897, 9646, 9796, 99883, 28377	1.10.100.10	-
IPR022005	Prohormone convertase enzyme	DC2	10141, 10090, 9595, 13616, 9402, 9986, 9258, 9615, 10181, 30611, 10029, 9601, 9606, 7955, 9785, 8083, 9544, 9541, 9031, 31033, 8090, 61853, 9483, 9823, 9913, 69293, 9598, 59463, 8128, 10116, 9305, 7897, 9646, 9796, 99883, 28377	-	-
IPR013588	MAP2/Tau projection	DC2	10141, 10090, 9595, 13616, 9402, 9986, 9258, 9615, 10181, 10029, 9601, 9606, 43179, 7955, 9785, 9103, 8083, 9544, 9541, 9031, 31033, 8090, 61853, 9483, 6279, 9823, 9913, 69293, 9598, 59463, 8128, 10116, 9305, 8364, 7897, 9646, 9796, 99883, 28377	-	-
IPR006228	Polycystin cation channel	DC2	10141, 10090, 9595, 13616, 9402, 9615, 10181, 30611, 10029, 9601, 9606, 225400, 43179, 7955, 9785, 9103, 8083, 9544, 9031, 31033, 8090, 61853, 9483, 9823, 9913, 69293, 59463, 59729, 8128, 10116, 9305, 8364, 7897, 9646, 9796, 99883, 28377	2.60.40.670	-
IPR006898	Hepatocyte nuclear factor 1, alpha isoform C-terminal	DC2	10141, 10090, 9595, 13616, 9402, 9615, 10181, 30611, 10029, 9601, 9606, 225400, 43179, 7955, 9785, 8083, 9544, 9541, 9031, 31033, 61853, 9483, 9823, 9913, 69293, 9598, 59463, 59729, 8128, 10116, 9305, 8364, 7897, 9646, 9796, 99883	-	GO:0045893, GO:0005634
IPR022752	Signal transducer and activation of transcription 1, TAZ2 binding domain, C-terminal	DC2	10141, 10090, 9595, 13616, 9402, 9986, 9615, 10181, 30611, 10029, 9601, 9606, 225400, 43179, 7955, 9785, 9103, 8083, 9544, 9541, 45351, 9031, 31033, 8090, 61853, 9483, 9823, 9913, 69293, 9598, 59463, 59729, 8128, 10116, 9305, 8364, 7897, 9646, 9796, 99883	-	GO:0003700
IPR025764	Fetuin-B-type cystatin domain	DC2	10141, 10090, 9595, 9402, 9986, 9258, 9615, 10181, 30611, 9601, 9606, 43179, 7955, 9785, 8083, 9544, 9541, 9031, 31033, 8090, 61853, 9483, 9823, 9913, 69293, 9598, 59463, 59729, 8128, 10116, 9305, 8364, 7897, 9646, 9796, 99883, 28377	-	-
IPR013124	Gap junction alpha-1 protein (Cx43), C-terminal	DC2	10141, 10090, 9595, 13616, 9402, 9986, 9615, 10181, 30611, 10029, 9601, 9606, 43179, 7955, 9785, 8083, 9544, 9541, 9031, 8090, 61853, 9483, 9823, 9913, 9598, 59463, 59729, 8128, 10116, 9305, 8364, 7897, 9646, 9796, 99883, 28377	-	-
IPR001573	Protein kinase A anchoring, WSK motif	DC2	10141, 10090, 9595, 13616, 9402, 9986, 9258, 9615, 10181, 30611, 10029, 9601, 9606, 225400, 43179, 7955, 9785, 9103, 8083, 9544, 9541, 9031, 31033, 61853, 9483, 9823, 9913, 9598, 59463, 59729, 8128, 10116, 9305, 8364, 7897, 9646, 9796, 99883, 28377	-	GO:0006605, GO:0007165
IPR018947	Neuromodulin gap junction N-terminal	DC2	10141, 10090, 9595, 13616, 9402, 9986, 9615, 10181, 30611, 10029, 9601, 9606, 43179, 7955, 9785, 9103, 8083, 9544, 9541, 9031, 31033, 8090, 61853, 9483, 9823, 9913, 9598, 59463, 59729, 8128, 10116, 9305, 8364, 7897, 9646, 9796, 99883, 28377	-	-
IPR009137	Tyrosine-protein kinase, vascular endothelial growth factor receptor 3 (VEGFR3), N-terminal	DC2	10141, 10090, 9595, 13616, 9402, 9986, 9258, 9615, 10181, 30611, 10029, 9601, 9606, 43179, 7955, 9785, 9103, 8083, 9544, 9031, 31033, 8090, 61853, 9483, 9823, 9913, 9598, 59463, 59729, 8128, 10116, 9305, 8364, 7897, 9646, 9796, 99883, 28377	-	GO:0005021, GO:0005524, GO:0006468, GO:0048010, GO:0005887
IPR012532	BDHCT	DC2	10141, 10090, 9595, 13616, 9402, 9986, 9258, 9615, 10181, 30611, 10029, 9601, 9606, 225400, 43179, 7955, 9785, 8083, 9544, 9541, 9031, 8090, 61853, 9483, 9823, 9913, 69293, 9598, 59463, 59729, 8128, 10116, 9305, 8364, 7897, 9646, 9796, 99883	-	GO:0003677, GO:0005524, GO:0016818, GO:0006260, GO:0005634
IPR015076	Domain of unknown function DUF1856	DC2	10141, 10090, 9595, 13616, 9402, 9986, 9258, 9615, 10181, 30611, 10029, 9601, 9606, 225400, 43179, 7955, 9785, 8083, 9544, 9541, 9031, 31033, 8090, 61853, 9483, 9823, 9913, 69293, 9598, 59463, 59729, 8128, 10116, 9305, 8364, 7897, 9646, 9796, 99883	-	-
IPR012987	ROK, N-terminal	DC2	10141, 10090, 9595, 13616, 9402, 9986, 9258, 9615, 10181, 30611, 10029, 9601, 9606, 225400, 43179, 7955, 9785, 8083, 9544, 9541, 9031, 31033, 8090, 61853, 9483, 9823, 9913, 69293, 9598, 59463, 59729, 8128, 10116, 9305, 8364, 7897, 9646, 9796, 99883, 28377	-	-
IPR015352	Hepsin, SRCR	DC2	10141, 10090, 9595, 13616, 9402, 9986, 9258, 9615, 10181, 30611, 10029, 9601, 9606, 225400, 43179, 7955, 9785, 8083, 9544, 9541, 9031, 31033, 8090, 61853, 9483, 9823, 9913, 69293, 9598, 59463, 8128, 10116, 9669, 9305, 8364, 7897, 9646, 9796, 99883, 28377	3.10.250.10	GO:0004252, GO:0070008
IPR001003	MHC class II, alpha chain, N-terminal	DC2	10141, 10090, 9595, 13616, 9402, 9986, 9258, 9615, 10181, 30611, 10029, 9601, 9606, 225400, 43179, 7955, 9785, 8083, 9544, 9541, 9031, 31033, 8090, 61853, 9483, 9823, 9913, 69293, 9598, 59463, 8128, 10116, 9669, 9305, 8364, 7897, 9646, 9796, 572544, 99883	3.10.320.10, 2.60.40.10	GO:0006955, GO:0019882, GO:0016020, GO:0042613
IPR025760	Fetuin-A-type cystatin domain	DC2	10141, 10090, 13616, 9402, 9986, 9258, 9615, 10181, 30611, 10029, 9601, 9606, 225400, 43179, 7955, 9785, 9103, 8083, 9544, 9541, 9031, 31033, 8090, 61853, 9483, 9823, 9913, 69293, 9598, 59463, 59729, 10116, 9305, 8364, 7897, 9646, 9796, 99883, 28377	-	-
IPR009135	Tyrosine-protein kinase, vascular endothelial growth factor receptor 1 (VEGFR1), N-terminal	DC2	10141, 10090, 9595, 13616, 9402, 9986, 9258, 9615, 10181, 30611, 9601, 9606, 43179, 7955, 9785, 9103, 8083, 9544, 9541, 9031, 31033, 61853, 9483, 9823, 9913, 69293, 9598, 59463, 59729, 8128, 10116, 9305, 8364, 7897, 9646, 9796, 99883, 28377	2.60.40.10	GO:0005021, GO:0005524, GO:0006468, GO:0048010, GO:0005887
IPR006820	Caudal-like activation domain	DC2	10141, 10090, 9595, 13616, 9402, 9986, 9615, 10181, 30611, 9601, 9606, 43179, 7955, 9785, 9103, 8083, 9544, 9541, 9031, 31033, 8090, 61853, 9483, 9823, 9913, 69293, 9598, 59463, 59729, 8128, 10116, 9305, 8364, 7897, 9646, 9796, 99883, 28377	-	GO:0006355, GO:0007275, GO:0005634
IPR014800	Apx/shroom, ASD1	DC2	10141, 10090, 9595, 13616, 9402, 9986, 9258, 9615, 10181, 30611, 9601, 9606, 43179, 7955, 9785, 9103, 8083, 9544, 9541, 9031, 31033, 8090, 61853, 9483, 9823, 9913, 69293, 9598, 59463, 59729, 8128, 10116, 9305, 8364, 7897, 9646, 9796, 99883, 28377	-	-
IPR013593	Pro-opiomelanocortin N-terminal	DC2	10141, 10090, 9595, 13616, 9402, 9986, 9258, 9615, 30611, 9601, 9606, 43179, 7955, 9785, 9103, 8083, 9544, 9541, 9031, 31033, 8090, 61853, 9483, 9823, 9913, 69293, 9598, 59463, 59729, 8128, 10116, 9305, 8364, 7897, 9646, 9796, 99883, 28377	-	-
IPR015104	Beta-2-glycoprotein-1 fifth domain	DC2	10141, 10090, 9595, 13616, 9402, 9986, 9258, 9615, 10181, 30611, 10029, 9601, 9606, 43179, 7955, 9785, 9103, 8083, 9544, 9541, 9031, 31033, 8090, 61853, 9483, 9913, 69293, 9598, 59463, 59729, 8128, 10116, 9305, 8364, 7897, 9646, 9796, 99883, 28377	2.10.70.10	-
IPR019588	Metabotropic glutamate receptor, Homer-binding domain	DC2	10141, 10090, 9595, 13616, 9402, 9986, 9258, 9615, 10181, 30611, 10029, 9601, 9606, 225400, 43179, 7955, 9785, 9103, 8083, 9544, 9541, 9031, 31033, 8090, 61853, 9483, 9913, 69293, 9598, 59463, 59729, 8128, 10116, 9305, 8364, 7897, 9646, 9796, 99883, 28377	-	-
IPR022067	Homeobox protein Hox1A3 N-terminal	DC2	10141, 10090, 9595, 13616, 9402, 9986, 9258, 9615, 10181, 30611, 10029, 9601, 9606, 43179, 7955, 9785, 8083, 9544, 9541, 9031, 31033, 8090, 61853, 9483, 9823, 9913, 69293, 9598, 59463, 59729, 8128, 10116, 9305, 8364, 7897, 9646, 9796, 99883, 28377	-	-
IPR018884	Glutamate [NMDA] receptor, epsilon subunit, C-terminal	DC2	10141, 10090, 9595, 13616, 9402, 9986, 9258, 9615, 10181, 30611, 10029, 9601, 9606, 43179, 7955, 9785, 9103, 8083, 9544, 9541, 9031, 31033, 8090, 61853, 9483, 9823, 9913, 69293, 9598, 59463, 59729, 8128, 10116, 9305, 8364, 7897, 9646, 9796, 99883, 28377	-	-
IPR021780	Nuclear/hormone receptor activator site AF-1	DC2	10141, 10090, 9595, 13616, 9402, 9986, 9258, 9615, 10181, 30611, 10029, 9601, 9606, 43179, 7955, 9785, 9103, 8083, 9544, 9541, 9031, 31033, 8090, 61853, 9483, 9823, 9913, 69293, 9598, 59463, 59729, 8128, 10116, 9305, 8364, 7897, 9646, 9796, 99883, 28377	-	-
IPR010578	Single-minded, C-terminal	DC2	10141, 10090, 9595, 13616, 9402, 9986, 9258, 9615, 10181, 30611, 10029, 9601, 9606, 43179, 7955, 9785, 9103, 8083, 9544, 9541, 9031, 31033, 8090, 61853, 9483, 9823, 9913, 69293, 9598, 59463, 59729, 8128, 10116, 9305, 8364, 7897, 9646, 9796, 99883, 28377	-	GO:0003677, GO:0003700, GO:0006355, GO:0005634
IPR008399	Anthrax toxin receptor, C-terminal	DC2	10141, 10090, 9595, 13616, 9402, 9986, 9258, 9615, 10181, 30611, 10029, 9601, 9606, 43179, 7955, 9785, 9103, 8083, 9544, 9541, 9031, 31033, 8090, 61853, 9483, 400682, 9823, 9913, 69293, 9598, 59463, 59729, 8128, 10116, 9305, 8364, 7897, 9646, 9796, 99883, 28377	-	GO:0004872, GO:0016021
IPR025281	Domain of unknown function DUF4074	DC2	10141, 10090, 9595, 13616, 9402, 9986, 9258, 9615, 10181, 30611, 10029, 9601, 9606, 43179, 7955, 9785, 9103, 8083, 9544, 9541, 9031, 31033, 8090, 61853, 9483, 9823, 9913, 69293, 9598, 59463, 59729, 8128, 10116, 9669, 9305, 8364, 7897, 9646, 9796, 99883, 28377	-	-
IPR013711	Runx, C-terminal domain	DC2	10141, 10090, 9595, 13616, 9402, 9986, 9258, 9615, 10181, 30611, 10029, 9601, 9606, 43179, 7955, 9785, 9103, 8083, 9544, 9541, 9031, 31033, 8090, 61853, 9483, 9823, 9913, 69293, 9598, 59463, 7739, 59729, 8128, 10116, 9669, 9305, 8364, 7897, 9646, 9796, 99883, 28377	-	-
IPR008899	Zinc finger, piccolo-type	DC2	10141, 10090, 9595, 13616, 9402, 9986, 9258, 9615, 10181, 30611, 10029, 9601, 9606, 43179, 7955, 9785, 9103, 8083, 9544, 9541, 9031, 31033, 8090, 61853, 9483, 9823, 9913, 69293, 9598, 59463, 7739, 8128, 10116, 9305, 8364, 7897, 9646, 9796, 99883, 28377	-	GO:0046872, GO:0045202
IPR010011	Domain of unknown function DUF1518	DC2	10141, 10090, 9595, 13616, 9402, 9986, 9258, 9615, 10181, 30611, 10029, 9601, 9606, 225400, 43179, 7955, 9785, 9103, 8083, 9544, 9541, 9031, 31033, 61853, 9483, 9823, 9913, 69293, 9598, 59463, 59729, 10116, 9669, 9305, 8364, 7897, 9646, 9796, 99883, 28377	-	GO:0005634
IPR023587	Metallothionein domain, vertebrate	DC2	10141, 10090, 9595, 13616, 9402, 9986, 9258, 9615, 10181, 30611, 10029, 9601, 9606, 225400, 43179, 7955, 9785, 9103, 8083, 9544, 9541, 9031, 31033, 8090, 61853, 9483, 9823, 9913, 9598, 59463, 59729, 10116, 9669, 9305, 8364, 7897, 9646, 9796, 99883, 28377	4.10.10.10	-
IPR012996	Zinc finger, CHHC-type	DC2	10141, 10090, 9595, 13616, 9402, 9986, 9258, 9615, 10181, 30611, 10029, 9601, 9606, 225400, 145481, 43179, 7955, 9785, 9103, 8083, 9544, 9541, 9031, 31033, 8090, 61853, 9483, 9823, 9913, 9598, 59463, 59729, 8128, 10116, 9669, 9305, 8364, 7897, 9646, 9796, 99883, 28377	-	-
IPR006986	Nab1, C-terminal	DC2	10141, 10090, 9595, 13616, 9402, 9986, 9615, 10181, 30611, 10029, 9601, 9606, 225400, 7955, 9785, 9103, 8083, 9544, 9541, 9031, 31033, 8090, 61853, 9483, 9823, 9913, 69293, 9598, 59463, 59729, 8128, 10116, 9669, 9305, 8364, 7897, 9646, 9796, 99883, 28377	-	GO:0045892, GO:0005634
IPR013803	Amyloidogenic glycoprotein, amyloid-beta peptide	DC2	10141, 10090, 9595, 13616, 9402, 9986, 9615, 10181, 10029, 9601, 9606, 225400, 43179, 7955, 9785, 9103, 8083, 9544, 9541, 9031, 31033, 8090, 61853, 9483, 9823, 9913, 69293, 9598, 59463, 59729, 8128, 10116, 9305, 8364, 7897, 9646, 9796, 99883, 28377	4.10.230.10, 2.60.40.10	GO:0016021
IPR025162	Recombination activating protein 2, PHD domain	DC2	10141, 10090, 9595, 13616, 9402, 9986, 9258, 9615, 10181, 10029, 9601, 9606, 225400, 43179, 7955, 9785, 9103, 8083, 9544, 9541, 9031, 31033, 8090, 61853, 9483, 9823, 9913, 69293, 9598, 59463, 59729, 8128, 10116, 9305, 8364, 7897, 9646, 9796, 99883, 28377	-	-
IPR018992	Thrombin light chain	DC2	10141, 10090, 9595, 13616, 9402, 9986, 9615, 10181, 30611, 10029, 9601, 9606, 225400, 43179, 7955, 9785, 9103, 8083, 9544, 9541, 9031, 31033, 8090, 61853, 9483, 9823, 9913, 69293, 9598, 59463, 59729, 8128, 10116, 9305, 8364, 7897, 9646, 9796, 99883, 28377	4.10.140.10, 2.40.10.10, 2.40.20.10	GO:0004252, GO:0006508, GO:0007596, GO:0005576
IPR013851	Transcription factor Otx, C-terminal	DC2	10141, 10090, 9595, 13616, 9402, 9986, 9615, 10181, 30611, 10029, 9601, 9606, 225400, 43179, 7955, 9785, 9103, 8083, 9544, 9541, 9031, 31033, 8090, 61853, 9483, 9823, 9913, 69293, 9598, 59463, 59729, 8128, 10116, 29159, 9305, 8364, 7897, 9646, 9796, 99883, 28377	-	GO:0003700, GO:0007275, GO:0005634
IPR027300	Agouti domain	DC2	10141, 10090, 9595, 13616, 9402, 9986, 9258, 9615, 10181, 30611, 10029, 9601, 9606, 225400, 43179, 7955, 9785, 9103, 8083, 9544, 9541, 9031, 31033, 8090, 61853, 9483, 9823, 9913, 69293, 9598, 59463, 59729, 8128, 10116, 9305, 8364, 9646, 9796, 99883	4.10.760.10	GO:0005102
IPR021043	MKI67 FHA domain-interacting nucleolar phosphoprotein, FHA Ki67 binding	DC2	10141, 10090, 9595, 13616, 9402, 9986, 9258, 9615, 10181, 30611, 10029, 9601, 9606, 225400, 43179, 7955, 9785, 9103, 8083, 9544, 9541, 9031, 31033, 61853, 9483, 9823, 9913, 69293, 9598, 59463, 59729, 8128, 10116, 9669, 9305, 8364, 9646, 9796, 99883, 28377	-	-
IPR013732	Protein-arginine deiminase (PAD) N-terminal	DC2	10141, 10090, 9595, 13616, 9402, 9986, 9258, 9615, 10181, 30611, 10029, 9601, 9606, 225400, 43179, 7955, 9785, 9103, 8083, 9544, 9541, 9031, 31033, 8090, 61853, 9483, 9823, 9913, 69293, 9598, 59463, 59729, 8128, 10116, 9669, 9305, 8364, 9646, 9796, 99883	-	GO:0004668, GO:0005509, GO:0005737
IPR022416	Prion/Doppel protein, beta-ribbon domain	DC2	10141, 10090, 9595, 13616, 9402, 9986, 9258, 9615, 10181, 30611, 10029, 9601, 9606, 225400, 43179, 7955, 9785, 9103, 8083, 9544, 9541, 9031, 31033, 8090, 61853, 9483, 9823, 9913, 69293, 9598, 59463, 59729, 8128, 10116, 9669, 9305, 8364, 9646, 9796, 99883, 28377	1.10.790.10	GO:0051260, GO:0016020
IPR006782	Platelet-derived growth factor, N-terminal	DC2	10141, 10090, 9595, 13616, 9402, 9986, 9258, 9615, 10181, 30611, 10029, 9601, 9606, 225400, 43179, 7955, 9785, 9103, 8083, 9544, 9541, 9031, 31033, 8090, 61853, 9483, 9823, 9913, 69293, 9598, 59463, 59729, 8128, 10116, 9669, 9305, 8364, 9646, 9796, 99883, 28377	2.10.90.10	GO:0008083, GO:0016020
IPR003987	Intercellular adhesion molecule/vascular cell adhesion molecule, N-terminal	DC2	10141, 10090, 9595, 13616, 9402, 9986, 9258, 9615, 10181, 30611, 10029, 9601, 9606, 225400, 43179, 7955, 9785, 9103, 8083, 9544, 9541, 9031, 8090, 61853, 9483, 9823, 9913, 69293, 9598, 59463, 59729, 8128, 10116, 9669, 9305, 8364, 7897, 9646, 9796, 28377	2.60.40.10	GO:0016337, GO:0016020
IPR001928	Endothelin-like toxin	DC2	10141, 10090, 9595, 13616, 9402, 9986, 9258, 9615, 10181, 30611, 10029, 9601, 9606, 225400, 43179, 7955, 9785, 9103, 8083, 9544, 9541, 9031, 8090, 61853, 9483, 9823, 9913, 69293, 9598, 59463, 59729, 8128, 10116, 9669, 9305, 8364, 7897, 9646, 9796, 99883, 28377	-	GO:0019229, GO:0005576
IPR023336	RAG nonamer-binding domain	DC2	10141, 10090, 9595, 13616, 9402, 9986, 9258, 9615, 10181, 30611, 10029, 9606, 225400, 43179, 7955, 9785, 9103, 8083, 9544, 9541, 9031, 31033, 8090, 61853, 9483, 9823, 9913, 69293, 9598, 59463, 59729, 8128, 10116, 9305, 8364, 7897, 9646, 9796, 99883, 28377	-	-
IPR011988	MHC class II-associated invariant chain, trimerisation	DC2	10141, 10090, 9595, 13616, 9402, 9986, 9258, 9615, 10181, 30611, 10029, 9601, 9606, 225400, 43179, 9785, 9103, 8083, 9544, 9541, 9031, 31033, 8090, 61853, 9483, 9823, 9913, 69293, 9598, 59463, 59729, 8128, 10116, 9305, 8364, 7897, 9646, 9796, 99883, 28377	1.10.870.10	GO:0042289, GO:0006886, GO:0006955, GO:0019882, GO:0016020
IPR023420	Tyrosine-protein kinase SYK/ZAP-70, inter-SH2 domain	DC2	10141, 10090, 9595, 13616, 9402, 9986, 9258, 9615, 10181, 30611, 10029, 9601, 9606, 225400, 43179, 7955, 9785, 9103, 8083, 9544, 9541, 9031, 31033, 8090, 61853, 9483, 9823, 9913, 69293, 9598, 59463, 59729, 8128, 10116, 9305, 8364, 7897, 9646, 9796, 99883, 28377	3.30.505.10, 1.10.930.10	GO:0004715
IPR019583	PDZ-associated domain of NMDA receptors	DC2	10141, 10090, 9595, 13616, 9402, 9986, 9258, 9615, 10181, 30611, 10029, 9601, 9606, 225400, 43179, 7955, 9785, 9103, 8083, 9544, 9541, 9031, 31033, 8090, 61853, 9483, 9823, 9913, 69293, 9598, 59463, 59729, 8128, 10116, 9305, 8364, 7897, 9646, 9796, 99883, 28377	2.30.42.10	-
IPR021918	Domain of unknown function DUF3528, homeobox protein, eukaryotic	DC2	10141, 10090, 9595, 13616, 9402, 9986, 9258, 9615, 10181, 30611, 10029, 9601, 9606, 225400, 43179, 7955, 9785, 9103, 8083, 9544, 9541, 9031, 31033, 8090, 61853, 9483, 9823, 9913, 69293, 9598, 59463, 59729, 8128, 10116, 9305, 8364, 7897, 9646, 9796, 99883, 28377	-	-
IPR010599	Connector enhancer of kinase suppressor of ras 2	DC2	10141, 10090, 9595, 13616, 9402, 9986, 9258, 9615, 10181, 30611, 10029, 9601, 9606, 225400, 43179, 7955, 9785, 9103, 8083, 9544, 9541, 9031, 31033, 8090, 61853, 9483, 9823, 9913, 69293, 9598, 59463, 59729, 8128, 10116, 9305, 8364, 7897, 9646, 9796, 99883, 28377	-	GO:0009966, GO:0005737, GO:0016020
IPR016015	Clusterin, C-terminal	DC2	10141, 10090, 9595, 13616, 9402, 9986, 9258, 9615, 10181, 30611, 10029, 9601, 9606, 225400, 43179, 7955, 9785, 9103, 8083, 9544, 9541, 9031, 31033, 8090, 61853, 9483, 9823, 9913, 69293, 9598, 59463, 59729, 8128, 10116, 9305, 8364, 7897, 9646, 9796, 99883, 28377	-	-
IPR009234	Adenomatous polyposis coli protein basic domain	DC2	10141, 10090, 9595, 13616, 9402, 9986, 9258, 9615, 10181, 30611, 10029, 9601, 9606, 225400, 43179, 7955, 9785, 9103, 8083, 9544, 9541, 9031, 31033, 8090, 61853, 9483, 9823, 9913, 69293, 9598, 59463, 59729, 8128, 10116, 9305, 8364, 7897, 9646, 9796, 99883, 28377	-	GO:0008017, GO:0016055
IPR018142	Somatostatin/Cortistatin, C-terminal	DC2	10141, 10090, 9595, 13616, 9402, 9986, 9258, 9615, 10181, 30611, 10029, 9601, 9606, 225400, 43179, 7955, 9785, 9103, 8083, 9544, 9541, 9031, 31033, 8090, 61853, 9483, 9823, 9913, 69293, 9598, 59463, 59729, 8128, 10116, 9305, 8364, 7897, 9646, 9796, 99883, 28377	-	GO:0005179, GO:0005576
IPR013673	Potassium channel, inwardly rectifying, Kir, N-terminal	DC2	10141, 10090, 9595, 13616, 9402, 9986, 9258, 9615, 10181, 30611, 10029, 9601, 9606, 225400, 43179, 7955, 9785, 9103, 8083, 9544, 9541, 9031, 31033, 8090, 61853, 9483, 9823, 9913, 69293, 9598, 59463, 59729, 8128, 10116, 9305, 8364, 7897, 9646, 9796, 99883, 28377	-	-
IPR013681	Myelin transcription factor 1	DC2	10141, 10090, 9595, 13616, 9402, 9986, 9258, 9615, 10181, 30611, 10029, 9601, 9606, 225400, 43179, 7955, 9785, 9103, 8083, 9544, 9541, 9031, 31033, 8090, 61853, 9483, 9823, 9913, 69293, 9598, 59463, 59729, 8128, 10116, 9305, 8364, 7897, 9646, 9796, 99883, 28377	-	-
IPR015098	EBP50, C-terminal	DC2	10141, 10090, 9595, 13616, 9402, 9986, 9258, 9615, 10181, 30611, 10029, 9601, 9606, 225400, 43179, 7955, 9785, 9103, 8083, 9544, 9541, 9031, 31033, 8090, 61853, 9483, 9823, 9913, 69293, 9598, 59463, 59729, 8128, 10116, 9305, 8364, 7897, 9646, 9796, 99883, 28377	-	-
IPR016014	Clusterin, N-terminal	DC2	10141, 10090, 9595, 13616, 9402, 9986, 9258, 9615, 10181, 30611, 10029, 9601, 9606, 225400, 43179, 7955, 9785, 9103, 8083, 9544, 9541, 9031, 31033, 8090, 61853, 9483, 9823, 9913, 69293, 9598, 59463, 59729, 8128, 10116, 9305, 8364, 7897, 9646, 9796, 99883, 28377	-	-
IPR019590	Membrane-associated guanylate kinase (MAGUK), PEST domain, N-terminal	DC2	10141, 10090, 9595, 13616, 9402, 9986, 9258, 9615, 10181, 30611, 10029, 9601, 9606, 225400, 43179, 7955, 9785, 9103, 8083, 9544, 9541, 9031, 31033, 8090, 61853, 9483, 9823, 9913, 69293, 9598, 59463, 59729, 8128, 10116, 9305, 8364, 7897, 9646, 9796, 99883, 28377	2.30.42.10	-
IPR006711	Hox9, N-terminal activation domain	DC2	10141, 10090, 9595, 13616, 9402, 9986, 9258, 9615, 10181, 30611, 10029, 9601, 9606, 225400, 43179, 7955, 9785, 9103, 8083, 9544, 9541, 9031, 31033, 8090, 61853, 9483, 9823, 9913, 69293, 9598, 59463, 7739, 59729, 8128, 10116, 9305, 8364, 7897, 9646, 9796, 99883, 28377	-	GO:0006351, GO:0005634
IPR022084	Transcription factor Elf, N-terminal	DC2	10141, 10090, 9595, 13616, 9402, 9986, 9258, 9615, 10181, 30611, 10029, 9601, 9606, 225400, 43179, 7955, 9785, 9103, 8083, 9544, 9541, 9031, 31033, 8090, 61853, 9483, 9823, 9913, 69293, 9598, 59463, 7739, 59729, 8128, 10116, 9305, 8364, 7897, 9646, 9796, 99883, 28377	-	-
IPR007477	SAB domain	DC2	10141, 10090, 9595, 13616, 3694, 9402, 9986, 9258, 9615, 10181, 30611, 10029, 9601, 9606, 225400, 43179, 7955, 9785, 9103, 8083, 9544, 9541, 9031, 31033, 8090, 61853, 9483, 9823, 9913, 69293, 9598, 59463, 59729, 8128, 10116, 9305, 8364, 7897, 9646, 9796, 99883, 28377	-	GO:0008092, GO:0030866, GO:0005856
IPR020858	Serum albumin-like	DC2	10141, 10090, 9595, 13616, 9402, 9986, 9258, 9615, 10181, 30611, 10029, 6183, 9601, 9606, 225400, 43179, 7955, 9785, 9103, 8083, 9544, 9541, 9031, 31033, 8090, 61853, 9483, 9823, 9913, 69293, 9598, 59463, 59729, 8128, 10116, 9305, 8364, 7897, 9646, 9796, 99883, 28377	1.10.246.10	GO:0005615
IPR019477	Rhodopsin, N-terminal	DC2	10141, 10090, 9595, 13616, 9402, 9986, 9258, 9615, 10181, 30611, 10029, 9601, 9606, 6239, 225400, 43179, 7955, 9785, 9103, 8083, 9544, 9541, 9031, 31033, 8090, 61853, 9483, 9823, 9913, 69293, 9598, 59463, 59729, 8128, 10116, 9305, 8364, 7897, 9646, 9796, 99883, 28377	1.20.1070.10, 4.10.840.10	-
IPR009095	TRADD, N-terminal	DC2	10141, 10090, 9595, 13616, 9402, 9986, 9615, 10181, 30611, 10029, 9601, 9606, 225400, 43179, 7955, 9785, 9103, 8083, 9544, 9541, 9031, 31033, 8090, 61853, 9483, 9823, 9913, 69293, 9598, 59463, 59729, 8128, 10116, 9669, 8364, 7897, 9646, 9796, 99883, 28377	3.30.70.680	GO:0004871, GO:0006917, GO:0043123, GO:0005737
IPR025837	CFTR regulator domain	DC2	10141, 10090, 9595, 13616, 9402, 9986, 9258, 9615, 10181, 30611, 10029, 9601, 9606, 225400, 43179, 7955, 9785, 9103, 8083, 9544, 9541, 9031, 31033, 8090, 61853, 9483, 9823, 9913, 69293, 9598, 59463, 59729, 8128, 10116, 9669, 8364, 7897, 9646, 9796, 99883, 28377	3.40.50.300	-
IPR015013	Transforming growth factor beta receptor 2 ectodomain	DC2	10141, 10090, 9595, 13616, 9402, 9986, 9258, 9615, 10181, 30611, 10029, 9601, 9606, 225400, 43179, 7955, 9785, 9103, 8083, 9544, 9541, 9031, 31033, 8090, 61853, 9483, 9823, 9913, 69293, 9598, 59463, 59729, 8128, 10116, 9669, 8364, 7897, 9646, 9796, 99883, 28377	2.10.60.10	GO:0005026, GO:0005524, GO:0046872, GO:0006468, GO:0016020
IPR022582	Transcription factor, T-box, region of unknown function	DC2	10141, 10090, 9595, 13616, 9402, 9986, 9258, 9615, 10181, 30611, 10029, 9601, 9606, 225400, 43179, 7955, 9785, 9103, 8083, 9544, 9541, 9031, 31033, 8090, 61853, 9483, 9823, 9913, 69293, 9598, 59463, 59729, 8128, 10116, 9669, 9305, 8364, 7897, 9646, 9796, 99883	-	-
IPR014745	MHC class II, alpha/beta chain, N-terminal	DC2	10141, 10090, 9595, 13616, 9402, 9986, 9258, 9615, 10181, 30611, 10029, 9601, 9606, 225400, 43179, 7955, 9785, 9103, 8083, 9544, 9541, 9031, 31033, 8090, 61853, 9483, 9823, 9913, 69293, 9598, 59463, 59729, 8128, 10116, 9669, 9305, 8364, 7897, 9646, 9796, 99883	3.10.320.10, 2.60.40.10	GO:0006955, GO:0019882, GO:0016020, GO:0042613
IPR000353	MHC class II, beta chain, N-terminal	DC2	10141, 10090, 9595, 13616, 9402, 9986, 9258, 9615, 10181, 30611, 10029, 9601, 9606, 225400, 43179, 7955, 9785, 9103, 8083, 9544, 9541, 9031, 31033, 8090, 61853, 9483, 9823, 9913, 69293, 9598, 59463, 59729, 8128, 10116, 9669, 9305, 8364, 7897, 9646, 9796, 99883	3.10.320.10, 2.60.40.10	GO:0006955, GO:0019882, GO:0016020, GO:0042613
IPR023219	Hepatocyte nuclear factor 1, dimerisation domain	DC2	10141, 10090, 9595, 13616, 9402, 9986, 9258, 9615, 10181, 30611, 10029, 9601, 9606, 225400, 43179, 7955, 9785, 9103, 8083, 9544, 9541, 9031, 31033, 8090, 61853, 9483, 9823, 9913, 69293, 9598, 59463, 7739, 59729, 8128, 10116, 9669, 9305, 8364, 7897, 9646, 9796, 99883	-	-
IPR022007	I-kappa-kinase-beta NEMO binding domain	DC2	10141, 10090, 9595, 13616, 9402, 9986, 9258, 9615, 10181, 30611, 9601, 9606, 225400, 43179, 7955, 9785, 9103, 8083, 9544, 9541, 9031, 31033, 8090, 61853, 9483, 9823, 9913, 69293, 9598, 59463, 59729, 8128, 10116, 9669, 9305, 8364, 7897, 9646, 9796, 99883, 28377	-	GO:0008384
IPR008664	LISCH7	DC2	10141, 10090, 9595, 13616, 9402, 9986, 9258, 9615, 30611, 10029, 9601, 9606, 225400, 43179, 7955, 9785, 9103, 8083, 9544, 9541, 9031, 31033, 8090, 61853, 9483, 9823, 9913, 69293, 9598, 59463, 59729, 8128, 10116, 9669, 9305, 8364, 7897, 9646, 9796, 99883, 28377	-	-
IPR004865	Sp100	DC2	10141, 10090, 9595, 13616, 9402, 9986, 9258, 9615, 10181, 30611, 10029, 9601, 9606, 225400, 43179, 7955, 9785, 9103, 8083, 9544, 9541, 9031, 31033, 8090, 61853, 9483, 9823, 9913, 69293, 9598, 59463, 59729, 8128, 10116, 9669, 9305, 7897, 9646, 9796, 99883, 28377	-	GO:0005634
IPR022579	Neuropilin-1, C-terminal	DC2	10141, 10090, 9595, 13616, 9402, 9986, 9258, 9615, 10181, 30611, 10029, 9601, 9606, 225400, 43179, 7955, 9785, 9103, 8083, 9544, 9541, 9031, 31033, 8090, 61853, 9483, 9823, 9913, 69293, 9598, 59463, 59729, 8128, 10116, 9669, 9305, 8364, 7897, 9646, 9796, 99883, 28377	-	-
IPR018491	K/Cl co-transporter, type 1/type 3	DC2	10141, 10090, 9595, 13616, 9402, 9986, 9258, 9615, 10181, 30611, 10029, 9601, 9606, 225400, 43179, 7955, 9785, 9103, 8083, 9544, 9541, 9031, 31033, 8090, 61853, 9483, 9823, 9913, 69293, 9598, 59463, 59729, 8128, 10116, 9669, 9305, 8364, 7897, 9646, 9796, 99883, 28377	-	GO:0005215, GO:0006811, GO:0016020
IPR021989	Mediator complex, subunit Med12, catenin-binding	DC2	10141, 10090, 9595, 13616, 9402, 9986, 9258, 9615, 10181, 30611, 10029, 9601, 9606, 225400, 43179, 7955, 9785, 9103, 8083, 9544, 9541, 9031, 31033, 8090, 61853, 9483, 9823, 9913, 69293, 9598, 59463, 59729, 8128, 10116, 9669, 9305, 8364, 7897, 9646, 9796, 99883, 28377	-	GO:0008013, GO:0016592
IPR021805	Peptidase M10A, matrix metallopeptidase, C-terminal	DC2	10141, 10090, 9595, 13616, 9402, 9986, 9258, 9615, 10181, 30611, 10029, 9601, 9606, 225400, 43179, 7955, 9785, 9103, 8083, 9544, 9541, 9031, 31033, 8090, 61853, 9483, 9823, 9913, 69293, 9598, 59463, 59729, 8128, 10116, 9669, 9305, 8364, 7897, 9646, 9796, 99883, 28377	2.110.10.10	GO:0004222
IPR012642	Transcription regulator Wos2-domain	DC2	10141, 10090, 9595, 13616, 9402, 9986, 9258, 9615, 10181, 30611, 10029, 9601, 9606, 225400, 43179, 7955, 9785, 9103, 8083, 9544, 9541, 9031, 31033, 8090, 61853, 9483, 9823, 9913, 69293, 9598, 59463, 59729, 8128, 10116, 9669, 9305, 8364, 7897, 9646, 9796, 99883, 28377	-	GO:0006355
IPR008955	Nuclear receptor coactivator Src-1	DC2	10141, 10090, 9595, 13616, 9402, 9986, 9258, 9615, 10181, 30611, 10029, 9601, 9606, 225400, 43179, 7955, 9785, 9103, 8083, 9544, 9541, 9031, 31033, 8090, 61853, 9483, 9823, 9913, 69293, 9598, 59463, 59729, 8128, 10116, 9669, 9305, 8364, 7897, 9646, 9796, 99883, 28377	1.10.565.10, 4.10.630.10	GO:0004402, GO:0006355, GO:0005634
IPR009909	Nmi/IFP 35	DC2	10141, 10090, 9595, 13616, 9402, 9986, 9258, 9615, 10181, 30611, 10029, 9601, 9606, 225400, 43179, 7955, 9785, 9103, 8083, 9544, 9541, 9031, 31033, 8090, 61853, 9483, 9823, 9913, 69293, 9598, 59463, 59729, 8128, 10116, 9669, 9305, 8364, 7897, 9646, 9796, 99883, 28377	-	-
IPR024581	Tbk1/Ikki binding domain	DC2	10141, 10090, 9595, 13616, 9402, 9986, 9258, 9615, 10181, 30611, 10029, 9601, 9606, 225400, 43179, 7955, 9785, 9103, 8083, 9544, 9541, 9031, 31033, 8090, 61853, 9483, 9823, 9913, 69293, 9598, 59463, 59729, 8128, 10116, 9669, 9305, 8364, 7897, 9646, 9796, 99883, 28377	-	-
IPR001811	Chemokine interleukin-8-like domain	DC2	10141, 10090, 9595, 13616, 9402, 9986, 9258, 9615, 10181, 30611, 10029, 9601, 9606, 225400, 43179, 7955, 9785, 9103, 8083, 9544, 9541, 9031, 31033, 8090, 61853, 9483, 9823, 9913, 69293, 9598, 59463, 59729, 8128, 10116, 9669, 9305, 8364, 7897, 9646, 9796, 99883, 28377	2.40.50.40	GO:0008009, GO:0006955, GO:0005576
IPR002154	Neuregulin 1-related, C-terminal	DC2	10141, 10090, 9595, 13616, 9402, 9986, 9258, 9615, 10181, 30611, 10029, 9601, 9606, 225400, 43179, 7955, 9785, 9103, 8083, 9544, 9541, 9031, 31033, 8090, 61853, 9483, 9823, 9913, 69293, 9598, 59463, 59729, 8128, 10116, 9669, 9305, 8364, 7897, 9646, 9796, 99883, 28377	-	GO:0005102, GO:0009790
IPR006821	Intermediate filament head, DNA-binding domain	DC2	10141, 10090, 9595, 13616, 9402, 9986, 9258, 9615, 10181, 30611, 10029, 9601, 9606, 225400, 43179, 7955, 9785, 9103, 8083, 9544, 9541, 9031, 31033, 8090, 61853, 9483, 9823, 9913, 69293, 9598, 59463, 59729, 8128, 10116, 9669, 9305, 8364, 7897, 9646, 9796, 99883, 28377	-	GO:0005882
IPR006897	Hepatocyte nuclear factor 1, beta isoform, C-terminal	DC2	10141, 10090, 9595, 13616, 9402, 9986, 9258, 9615, 10181, 30611, 10029, 9601, 9606, 225400, 43179, 7955, 9785, 9103, 8083, 9544, 9541, 9031, 31033, 8090, 61853, 9483, 9823, 9913, 69293, 9598, 59463, 59729, 8128, 10116, 9669, 9305, 8364, 7897, 9646, 9796, 99883, 28377	-	GO:0045893, GO:0005634
IPR005329	Sorting nexin, N-terminal	DC2	10141, 10090, 9595, 13616, 9402, 9986, 9258, 9615, 10181, 30611, 10029, 9601, 9606, 225400, 43179, 7955, 9785, 9103, 8083, 9544, 9541, 9031, 31033, 8090, 61853, 9483, 9823, 9913, 69293, 9598, 59463, 59729, 8128, 10116, 9669, 9305, 8364, 7897, 9646, 9796, 99883, 28377	-	GO:0008565, GO:0006886
IPR007668	RFX1 transcription activation region	DC2	10141, 10090, 9595, 13616, 9402, 9986, 9258, 9615, 10181, 30611, 10029, 9601, 9606, 225400, 43179, 7955, 9785, 9103, 8083, 9544, 9541, 9031, 31033, 8090, 61853, 9483, 9823, 9913, 69293, 9598, 59463, 59729, 8128, 10116, 9669, 9305, 8364, 7897, 9646, 9796, 99883, 28377	-	GO:0003677, GO:0006355, GO:0005634
IPR001039	MHC class I, alpha chain, alpha1/alpha2	DC2	10141, 10090, 9595, 13616, 9402, 9986, 9258, 9615, 10181, 30611, 10029, 9601, 9606, 225400, 43179, 7955, 9785, 9103, 8083, 9544, 9541, 9031, 31033, 8090, 61853, 9483, 9823, 9913, 69293, 9598, 59463, 59729, 8128, 10116, 9669, 9305, 8364, 7897, 9646, 9796, 99883, 28377	3.30.500.10	GO:0006955, GO:0019882
IPR003334	GPCR, family 2, latrophilin, C-terminal	DC2	10141, 10090, 9595, 13616, 9402, 9986, 9258, 9615, 10181, 30611, 10029, 9601, 9606, 225400, 43179, 7955, 9785, 9103, 8083, 9544, 9541, 9031, 31033, 8090, 61853, 9483, 9823, 9913, 69293, 9598, 59463, 59729, 8128, 10116, 9669, 9305, 8364, 7897, 9646, 9796, 99883, 28377	-	GO:0004930, GO:0007186, GO:0016020
IPR006788	Rab effector MyRIP/Melanophilin	DC2	10141, 10090, 9595, 13616, 9402, 9986, 9258, 9615, 10181, 30611, 10029, 9601, 9606, 225400, 43179, 7955, 9785, 9103, 8083, 9544, 9541, 9031, 31033, 8090, 61853, 9483, 9823, 9913, 69293, 9598, 59463, 59729, 8128, 10116, 9669, 9305, 8364, 7897, 9646, 9796, 99883, 28377	-	-
IPR006794	Transcriptional activator, Zfx / Zfy domain	DC2	10141, 10090, 9595, 13616, 9402, 9986, 9258, 9615, 10181, 30611, 10029, 9601, 9606, 225400, 43179, 7955, 9785, 9103, 8083, 9544, 9541, 9031, 31033, 8090, 61853, 9483, 9823, 9913, 69293, 9598, 59463, 59729, 8128, 10116, 9669, 9305, 8364, 7897, 9646, 9796, 99883, 28377	-	GO:0003677, GO:0046872, GO:0006355, GO:0005634
IPR011161	MHC class I-like antigen recognition	DC2	10141, 10090, 9595, 13616, 9402, 9986, 9258, 9615, 10181, 30611, 10029, 9601, 9606, 225400, 43179, 7955, 9785, 9103, 8083, 9544, 9541, 9031, 31033, 8090, 61853, 9483, 9823, 9913, 69293, 9598, 59463, 59729, 8128, 10116, 9669, 9305, 8364, 7897, 9646, 9796, 99883, 28377	3.30.500.10, 2.60.40.10	GO:0006955, GO:0019882, GO:0016020
IPR014935	Steroid receptor coactivator	DC2	10141, 10090, 9595, 13616, 9402, 9986, 9258, 9615, 10181, 30611, 10029, 9601, 9606, 225400, 43179, 7955, 9785, 9103, 8083, 9544, 9541, 9031, 31033, 8090, 61853, 9483, 9823, 9913, 69293, 9598, 59463, 59729, 8128, 10116, 9669, 9305, 8364, 7897, 9646, 9796, 99883, 28377	1.10.565.10, 4.10.630.10	-
IPR009471	Teneurin intracellular, N-terminal	DC2	10141, 10090, 9595, 13616, 9402, 9986, 9258, 9615, 10181, 30611, 10029, 9601, 9606, 225400, 43179, 7955, 9785, 9103, 8083, 9544, 9541, 9031, 31033, 8090, 61853, 9483, 9823, 9913, 69293, 9598, 59463, 59729, 8128, 10116, 9669, 9305, 8364, 7897, 9646, 9796, 99883, 28377	-	GO:0007165, GO:0016021
IPR012604	RBM1CTR	DC2	10141, 10090, 9595, 13616, 9402, 9986, 9258, 9615, 10181, 30611, 10029, 9601, 9606, 225400, 43179, 7955, 9785, 9103, 8083, 9544, 9541, 9031, 31033, 8090, 61853, 9483, 9823, 9913, 69293, 9598, 59463, 59729, 8128, 10116, 9669, 9305, 8364, 7897, 9646, 9796, 99883, 28377	-	-
IPR019482	Interleukin-12, beta subunit, central domain	DC2	10141, 10090, 9595, 13616, 9402, 9986, 9258, 9615, 10181, 30611, 10029, 9601, 9606, 225400, 43179, 7955, 9785, 9103, 8083, 9544, 9541, 9031, 31033, 8090, 61853, 9483, 9823, 9913, 69293, 9598, 59463, 59729, 8128, 10116, 9669, 9305, 8364, 7897, 9646, 9796, 99883, 28377	2.60.40.10	-
IPR022590	Peroxisome proliferator-activated receptor gamma, N-terminal	DC2	10141, 10090, 9595, 13616, 9402, 9986, 9258, 9615, 10181, 30611, 10029, 9601, 9606, 225400, 43179, 7955, 9785, 9103, 8083, 9544, 9541, 9031, 31033, 8090, 61853, 9483, 9823, 9913, 69293, 9598, 59463, 59729, 8128, 10116, 9669, 9305, 8364, 7897, 9646, 9796, 99883, 28377	-	-
IPR023337	c-Kit-binding domain	DC2	10141, 10090, 9595, 13616, 9402, 9986, 9258, 9615, 10181, 30611, 10029, 9601, 9606, 225400, 43179, 7955, 9785, 9103, 8083, 9544, 9541, 9031, 31033, 8090, 61853, 9483, 9823, 9913, 69293, 9598, 59463, 59729, 8128, 10116, 9669, 9305, 8364, 7897, 9646, 9796, 99883, 28377	-	-
IPR025670	Fox-1 C-terminal domain	DC2	10141, 10090, 9595, 13616, 9402, 9986, 9258, 9615, 10181, 30611, 10029, 9601, 9606, 225400, 43179, 7955, 9785, 9103, 8083, 9544, 9541, 9031, 31033, 8090, 61853, 9483, 9823, 9913, 69293, 9598, 59463, 59729, 8128, 10116, 9669, 9305, 8364, 7897, 9646, 9796, 99883, 28377	-	-
IPR014920	Nuclear receptor coactivator, Ncoa-type, interlocking	DC2	10141, 10090, 9595, 13616, 9402, 9986, 9258, 9615, 10181, 30611, 10029, 9601, 9606, 225400, 439292, 43179, 7955, 9785, 9103, 8083, 9544, 9541, 9031, 31033, 8090, 61853, 9483, 9823, 9913, 69293, 9598, 59463, 59729, 8128, 10116, 9669, 9305, 8364, 7897, 9646, 9796, 99883, 28377	1.10.287.1070	GO:0003713, GO:0035257, GO:0006355, GO:0005634
IPR013787	S100/CaBP-9k-type, calcium binding, subdomain	DC2	10141, 10090, 9595, 13616, 9402, 9986, 9258, 9615, 10181, 30611, 10029, 9601, 9606, 225400, 43179, 7955, 9785, 9103, 8083, 9544, 9541, 9031, 31033, 8090, 61853, 9483, 9823, 9913, 69293, 9598, 59463, 34765, 59729, 8128, 10116, 9669, 9305, 8364, 7897, 9646, 9796, 99883, 28377	1.10.238.10	-
IPR013592	Maf transcription factor, N-terminal	DC2	10141, 10090, 9595, 13616, 9402, 9986, 9615, 10181, 30611, 10029, 9601, 9606, 225400, 43179, 7955, 9785, 9103, 8083, 9544, 9541, 9031, 31033, 8090, 61853, 9483, 9823, 9913, 69293, 9598, 59463, 7739, 59729, 8128, 10116, 9669, 9305, 8364, 7897, 9646, 9796, 99883, 28377	-	-
IPR022130	Paired-box protein 2 C-terminal	DC2	10141, 10090, 9595, 13616, 9402, 9986, 9258, 9615, 10181, 30611, 10029, 9601, 9606, 225400, 43179, 7955, 9785, 9103, 8083, 9544, 9541, 9031, 31033, 8090, 61853, 9483, 9823, 9913, 69293, 9598, 59463, 7739, 59729, 8128, 10116, 9669, 9305, 8364, 7897, 9646, 9796, 99883, 28377	-	-
IPR015373	Interferon alpha/beta receptor, beta chain	DC2	10141, 10090, 9595, 13616, 9402, 9986, 9258, 9615, 10181, 30611, 10029, 9601, 9606, 225400, 43179, 7955, 9785, 9103, 8083, 9544, 9541, 9031, 31033, 8090, 61853, 9483, 9823, 9913, 69293, 9598, 59463, 7739, 59729, 8128, 10116, 9669, 9305, 8364, 7897, 9646, 9796, 99883, 28377	2.60.40.10	-
IPR015152	Growth hormone/erythropoietin receptor, ligand binding	DC2	10141, 10090, 9595, 13616, 9402, 9986, 9258, 9615, 10181, 30611, 10029, 9601, 9606, 225400, 43179, 7955, 9785, 9103, 8083, 9544, 9541, 9031, 31033, 8090, 61853, 9483, 9823, 9913, 69293, 9598, 59463, 7739, 59729, 8128, 10116, 9669, 9305, 8364, 7897, 9646, 9796, 99883, 28377	2.60.40.10	-
IPR015145	L27-N	DC2	10141, 10090, 9595, 13616, 9402, 9986, 9258, 9615, 10181, 30611, 10029, 9601, 9606, 225400, 43179, 7955, 9785, 9103, 8083, 9544, 9541, 9031, 31033, 8090, 61853, 9483, 9823, 9913, 69293, 9598, 59463, 7739, 59729, 8128, 10116, 9669, 9305, 8364, 7897, 9646, 9796, 99883, 28377	1.10.287.650	-
IPR024643	Histone deacetylase, glutamine rich N-terminal domain	DC2	10141, 10090, 9595, 13616, 9402, 9986, 9258, 9615, 10181, 30611, 10029, 9601, 9606, 225400, 43179, 7955, 9785, 9103, 8083, 9544, 9541, 9031, 31033, 8090, 61853, 9483, 9823, 9913, 69293, 9598, 59463, 7739, 59729, 8128, 10116, 9669, 9305, 8364, 121224, 7897, 9646, 9796, 99883, 28377	-	-
IPR009079	Four-helical cytokine-like, core	DC2	10141, 10090, 9595, 13616, 9402, 9986, 9258, 9615, 10181, 30611, 10029, 9601, 9606, 225400, 43179, 7955, 9785, 9103, 8083, 9544, 9541, 9031, 31033, 8090, 61853, 9483, 9823, 9913, 69293, 392500, 9598, 59463, 7739, 59729, 8128, 10116, 9669, 9305, 8364, 7897, 9646, 9796, 99883, 28377	1.20.1250.10, 4.10.340.10	-
IPR006574	SPRY-associated	DC2	10141, 10090, 9595, 13616, 9402, 9986, 9258, 9615, 10181, 30611, 10029, 9601, 9606, 225400, 43179, 7955, 9785, 9103, 8083, 9544, 9541, 9031, 31033, 8090, 61853, 9483, 9823, 9913, 69293, 9598, 59463, 51511, 7739, 59729, 8128, 10116, 9669, 9305, 8364, 7897, 9646, 9796, 99883, 28377	-	-
IPR022008	TSG101 and ALIX binding domain of CEP55	DC2	10141, 10090, 9595, 13616, 9402, 9986, 9258, 9615, 10181, 30611, 10029, 9601, 9606, 225400, 43179, 7955, 9785, 9103, 8083, 9544, 9541, 9031, 31033, 8090, 61853, 9483, 9823, 9913, 69293, 9598, 59463, 51511, 7739, 59729, 8128, 10116, 9669, 9305, 8364, 7897, 9646, 9796, 99883, 28377	-	-
IPR021040	Leucine-rich repeat-containing protein 8, N-terminal	DC2	10141, 10090, 9595, 13616, 9402, 9986, 9258, 9615, 10181, 30611, 10029, 9601, 9606, 225400, 43179, 7955, 9785, 9103, 8083, 9544, 9541, 45351, 9031, 31033, 8090, 61853, 9483, 9823, 9913, 69293, 9598, 59463, 7739, 59729, 8128, 10116, 9669, 9305, 8364, 7897, 9646, 9796, 99883, 28377	-	-
IPR020089	Pleiotrophin/Midkine heparin-binding growth factor, N-terminal domain	DC2	10141, 10090, 9595, 13616, 9402, 7668, 9986, 9258, 9615, 10181, 30611, 10029, 9601, 9606, 225400, 43179, 7955, 9785, 9103, 8083, 9544, 9541, 9031, 31033, 8090, 61853, 9483, 9823, 9913, 69293, 9598, 59463, 7739, 59729, 8128, 10116, 9669, 9305, 8364, 7897, 9646, 9796, 99883, 28377	2.30.90.10, 2.20.60.10	GO:0008083
IPR010457	Immunoglobulin C2-set-like, ligand-binding	DC2	10141, 10090, 9595, 13616, 9402, 7668, 9986, 9258, 9615, 10181, 30611, 10029, 9601, 9606, 225400, 43179, 7955, 9785, 9103, 8083, 9544, 9541, 9031, 31033, 8090, 61853, 9483, 9823, 9913, 69293, 9598, 59463, 7739, 59729, 8128, 10116, 9669, 9305, 8364, 7897, 9646, 9796, 99883, 28377	2.60.40.10	-
IPR020436	Somatomedin B, chordata	DC2	10141, 10090, 9595, 13616, 9402, 7668, 9986, 9258, 9615, 10181, 30611, 10029, 9601, 9606, 225400, 43179, 7955, 9785, 9103, 8083, 9544, 9541, 9031, 31033, 8090, 61853, 9483, 6669, 9823, 9913, 69293, 9598, 59463, 7739, 59729, 8128, 10116, 9669, 9305, 8364, 7897, 9646, 9796, 99883, 28377	-	GO:0005044, GO:0030247, GO:0006955
IPR015321	Interleukin-6 receptor alpha chain, binding	DC2	10141, 10090, 9595, 13616, 9402, 9986, 9258, 9615, 10181, 30611, 10029, 9601, 9606, 225400, 43179, 7955, 9785, 7029, 9103, 8083, 9544, 9541, 9031, 31033, 8090, 61853, 9483, 9823, 9913, 69293, 9598, 59463, 59729, 8128, 10116, 9669, 9305, 8364, 7897, 9646, 9796, 99883, 28377, 7460	2.60.40.10	-
IPR012290	Fibrinogen, alpha/beta/gamma chain, coiled coil domain	DC2	10141, 10090, 9595, 31234, 13616, 9402, 9986, 9258, 9615, 10181, 30611, 10029, 9601, 9606, 225400, 43179, 7955, 9785, 9103, 8083, 9544, 9541, 9031, 31033, 8090, 61853, 9483, 9823, 9913, 69293, 9598, 59463, 59729, 8128, 10116, 9305, 8364, 7897, 9646, 9796, 99883, 28377	1.20.5.50, 3.90.215.10	GO:0005102, GO:0030674, GO:0007165, GO:0030168, GO:0051258, GO:0005577
IPR000532	Glucagon/GIP/secretin/VIP	DC2	485917, 10141, 10090, 9595, 31234, 13616, 9402, 9986, 9258, 9615, 10181, 30611, 10029, 9601, 9606, 225400, 43179, 7955, 9785, 9103, 8083, 9544, 9541, 9031, 31033, 8090, 61853, 9483, 9823, 9913, 69293, 9598, 59463, 59729, 8128, 10116, 9305, 8364, 7897, 9646, 9796, 99883, 28377	-	GO:0005179, GO:0005576
IPR014868	Cadherin prodomain	DC2	10141, 10090, 9595, 13616, 9402, 9986, 9258, 9615, 10181, 30611, 10029, 9601, 9606, 6238, 225400, 43179, 7955, 9785, 9103, 8083, 9544, 9541, 9031, 31033, 8090, 61853, 9483, 9823, 9913, 69293, 9598, 59463, 59729, 8128, 10116, 9305, 8364, 281687, 7897, 9646, 9796, 99883, 28377	2.60.40.60	-
IPR000976	Wilm's tumour protein, N-terminal	DC2	10090, 9595, 13616, 9402, 9986, 9258, 9615, 10181, 30611, 9601, 9606, 225400, 43179, 7955, 9785, 9103, 8083, 9544, 9541, 9031, 31033, 8090, 61853, 9483, 9823, 9913, 69293, 9598, 59463, 7739, 59729, 8128, 10116, 9669, 9305, 8364, 7897, 9646, 9796, 99883, 28377	-	GO:0006355, GO:0005634
IPR004020	DAPIN domain	DC2	10141, 10090, 9595, 13616, 9402, 9986, 9258, 9615, 10181, 30611, 10029, 9601, 9606, 225400, 43179, 7955, 9785, 9103, 8083, 9544, 9541, 9031, 31033, 8090, 61853, 9483, 9823, 9913, 69293, 9598, 59463, 7739, 8128, 10116, 9669, 9305, 8364, 3988, 7897, 9646, 9796, 99883, 28377	1.10.533.10	-
IPR018081	Anaphylatoxin	DC2	10141, 10090, 9595, 13616, 9402, 9986, 9258, 9615, 10181, 30611, 10029, 9601, 9606, 225400, 43179, 7955, 9785, 9103, 8083, 9544, 9541, 9031, 31033, 8090, 61853, 9483, 9823, 9913, 69293, 9598, 59463, 7739, 59729, 8128, 10116, 7719, 9305, 8364, 6945, 7897, 9646, 9796, 99883, 28377	1.20.91.20	-
IPR021064	Estrogen receptor beta, N-terminal	DC2	10141, 10090, 9595, 13616, 9986, 9258, 9615, 10181, 30611, 9601, 9606, 225400, 43179, 7955, 9785, 9103, 8083, 9544, 9541, 9031, 31033, 8090, 61853, 9483, 9823, 9913, 69293, 9598, 59463, 59729, 8128, 10116, 9305, 8364, 7897, 9646, 9796, 99883, 28377	-	-
IPR015386	MHC class II-associated invariant chain/CLIP, MHC II-interacting	DC2	10141, 10090, 9595, 13616, 9402, 9986, 9258, 9615, 10181, 30611, 9601, 9606, 225400, 43179, 7955, 9785, 9103, 8083, 9544, 9541, 9031, 31033, 8090, 61853, 9483, 9823, 9913, 69293, 767029, 9598, 59463, 34765, 59729, 8128, 10116, 9305, 8364, 7897, 9646, 9796, 99883, 28377	-	GO:0042289, GO:0006886, GO:0006955, GO:0019882, GO:0016020
IPR015249	Biliverdin reductase, catalytic	DC2	10141, 10090, 9595, 13616, 9402, 9986, 9258, 9615, 10181, 30611, 9601, 9606, 225400, 43179, 7955, 9785, 9103, 8083, 9544, 9541, 45351, 9031, 31033, 8090, 61853, 9483, 9823, 9913, 69293, 9598, 59463, 59729, 8128, 10116, 9305, 8364, 9646, 9796, 99883, 28377	3.30.360.10, 3.40.50.720	GO:0004074, GO:0008270, GO:0042167, GO:0055114
IPR006907	Domain of unknown function DUF622	DC2	10141, 10090, 9595, 13616, 9402, 9986, 9258, 9615, 10181, 30611, 10029, 9601, 9606, 225400, 7955, 9785, 9103, 8083, 9544, 9031, 31033, 8090, 61853, 9483, 9823, 9913, 69293, 9598, 59463, 59729, 8128, 10116, 9305, 8364, 7897, 9646, 9796, 99883, 28377	-	-
IPR019102	HMG box transcription factor BBX, domain of unknown function DUF2028	DC2	10141, 10090, 9595, 13616, 9402, 7668, 9986, 9258, 9615, 10181, 30611, 10029, 9601, 9606, 225400, 7955, 9785, 9103, 8083, 9544, 9541, 9031, 31033, 8090, 61853, 9483, 9823, 9913, 69293, 9598, 59463, 59729, 8128, 10116, 9305, 8364, 7897, 9646, 9796, 99883, 28377	-	-
IPR015343	Peroxisome biogenesis factor 1, alpha/beta	DC2	10141, 10090, 9595, 13616, 9402, 7668, 9986, 9258, 9615, 10181, 30611, 9601, 9606, 7955, 9785, 9103, 8083, 9544, 9541, 9031, 31033, 8090, 61853, 9483, 9823, 9913, 69293, 9598, 59463, 59729, 8128, 10116, 9305, 8364, 7897, 9646, 9796, 99883, 28377	2.40.40.20	-
IPR019518	Tumour-suppressor protein CtIP N-terminal	DC2	10141, 10090, 9595, 13616, 9402, 9986, 9258, 9615, 10181, 30611, 10029, 9601, 9606, 225400, 43179, 7955, 9785, 9103, 431947, 8083, 9544, 9541, 9031, 8090, 61853, 9483, 936435, 9823, 9913, 69293, 9598, 59463, 59729, 8128, 10116, 9669, 9305, 8364, 7897, 9646, 9796, 99883, 28377	-	-
IPR007943	Aspartyl beta-hydroxylase/Triadin domain	DC2	10141, 10090, 9595, 13616, 9402, 1213859, 480224, 9986, 9258, 9615, 10181, 30611, 10029, 9601, 9606, 225400, 43179, 7955, 324602, 9785, 9103, 8083, 9544, 9541, 9031, 31033, 8090, 61853, 9483, 9823, 9913, 69293, 9598, 59463, 59729, 8128, 10116, 9305, 8364, 7897, 9646, 9796, 99883, 28377	-	GO:0016020
IPR027296	DNA fragmentation factor 45kDa C-terminal domain	DC2	10141, 10090, 9595, 13616, 9402, 9258, 9615, 10181, 30611, 10029, 9601, 9606, 225400, 43179, 7955, 9785, 9103, 8083, 9544, 9541, 9031, 31033, 8090, 61853, 9483, 9823, 9913, 69293, 9598, 59463, 59729, 8128, 10116, 29159, 9305, 8364, 7897, 9646, 9796, 99883, 28377	1.10.1490.10	-
IPR015121	DNA fragmentation factor 45kDa, middle domain	DC2	10141, 10090, 9595, 13616, 9402, 9258, 9615, 10181, 30611, 9601, 9606, 225400, 43179, 7955, 9785, 9103, 8083, 9544, 9541, 45351, 9031, 31033, 8090, 61853, 9483, 9823, 9913, 69293, 9598, 59463, 59729, 8128, 10116, 29159, 9305, 8364, 7897, 9646, 9796, 99883, 28377	1.10.1490.10, 3.10.20.10	-
IPR025871	Growth hormone-binding protein	DC2	10141, 10090, 9595, 13616, 9402, 9986, 9258, 9615, 10181, 30611, 10029, 9601, 9606, 43179, 7955, 216596, 491916, 9785, 9103, 8083, 9544, 9541, 9031, 31033, 8090, 61853, 9483, 9823, 9913, 69293, 9598, 59463, 59729, 8128, 10116, 9669, 9305, 395492, 8364, 7897, 9646, 9796, 99883, 28377	-	-
IPR013585	Protocadherin	DC2	10141, 10090, 9595, 13616, 9402, 441959, 9986, 9258, 9615, 10181, 30611, 10029, 9601, 9606, 225400, 43179, 7955, 9785, 9103, 8083, 9544, 9541, 9031, 31033, 8090, 61853, 9483, 9823, 9913, 69293, 9598, 54126, 59463, 59729, 8128, 10116, 9669, 9305, 8364, 702459, 7897, 9646, 9796, 883062, 99883, 28377	-	-
IPR008400	Anthrax toxin receptor, extracellular	DC2	10141, 10090, 9595, 13616, 9402, 7668, 9986, 9258, 9615, 10181, 30611, 10029, 9601, 9606, 43179, 7955, 9785, 9103, 8083, 9544, 9541, 9031, 31033, 8090, 61853, 9483, 400682, 9823, 9913, 69293, 9598, 59463, 59729, 8128, 10116, 7719, 9305, 8364, 7897, 9646, 9796, 99883, 28377	-	GO:0004872, GO:0016021
IPR007635	Tis11B-like protein, N-terminal	DC2	10141, 10090, 9595, 13616, 9402, 7668, 9986, 9258, 9615, 10181, 30611, 10029, 9601, 9606, 225400, 43179, 7955, 9785, 8083, 9544, 9541, 31033, 8090, 61853, 9483, 9823, 9913, 69293, 9598, 59463, 59729, 8128, 10116, 9669, 7719, 9305, 8364, 7897, 9646, 9796, 99883, 28377	-	-
IPR014887	HIF-1 alpha, transactivation domain, C-terminal	DC2	10141, 10090, 9595, 7070, 13616, 9402, 7668, 9986, 9258, 9615, 10181, 30611, 10029, 9601, 9606, 225400, 43179, 7955, 9785, 7029, 9103, 8083, 9544, 9541, 9031, 31033, 8090, 61853, 9483, 9823, 9913, 69293, 9598, 59463, 51511, 59729, 8128, 10116, 9669, 7719, 9305, 8364, 7897, 9646, 9796, 99883, 28377	-	-
IPR015382	KCNMB2, ball/chain domain	DC2	10141, 10090, 9595, 13616, 9986, 9258, 9615, 10181, 30611, 10029, 9601, 9606, 225400, 43179, 7955, 9785, 9103, 8083, 9544, 9541, 9031, 31033, 8090, 61853, 9483, 9823, 9913, 69293, 488538, 9598, 59463, 59729, 8128, 10116, 9669, 9305, 7897, 9646, 9796, 99883	4.10.81.20	-
IPR009607	Enhancer of polycomb, C-terminal	DC2	10141, 10090, 9595, 13616, 9402, 9986, 9258, 9615, 10181, 30611, 10029, 9601, 9606, 225400, 7955, 9785, 9103, 8083, 9544, 9541, 9031, 31033, 8090, 61853, 9483, 9823, 9913, 69293, 9598, 59463, 7739, 59729, 8128, 10116, 29159, 436907, 9305, 8364, 7897, 9646, 9796, 99883, 28377	-	-
IPR013908	DNA repair Nbs1, C-terminal	DC2	10141, 10090, 9595, 13616, 9402, 9986, 9258, 9615, 10181, 30611, 10029, 9601, 9606, 225400, 43179, 7955, 9785, 10228, 9103, 8083, 9544, 9541, 45351, 9031, 31033, 8090, 61853, 9483, 9913, 69293, 9598, 59463, 7739, 59729, 8128, 10116, 29159, 9305, 8364, 7897, 9646, 9796, 99883, 28377	-	-
IPR015030	Rb C-terminal	DC2	10141, 10090, 9595, 13616, 9402, 9986, 9258, 9615, 10181, 30611, 10029, 9601, 9606, 225400, 1094619, 43179, 7955, 9785, 10228, 9103, 8083, 9544, 9541, 9031, 31033, 8090, 61853, 9483, 9823, 9913, 69293, 9598, 59463, 7739, 59729, 8128, 10116, 9669, 112509, 29159, 9305, 8364, 7897, 9646, 9796, 99883, 28377	1.10.472.10	-
IPR015938	Glycine N-acyltransferase, N-terminal	DC2	10141, 10090, 9595, 13616, 9402, 9986, 9258, 9615, 10181, 30611, 10029, 9601, 9606, 225400, 43179, 7955, 9785, 9103, 8083, 9544, 9541, 31033, 8090, 61853, 9483, 9823, 9913, 9598, 59463, 59729, 8128, 10116, 29159, 9305, 7897, 9646, 9796, 99883, 28377	-	GO:0047961, GO:0005739
IPR022135	Distal-less-like homeobox protein, N-terminal domain	DC2	10141, 10090, 9595, 31234, 13616, 9402, 9986, 9258, 9615, 10181, 30611, 10029, 9601, 9606, 6239, 6238, 43179, 7955, 9785, 9103, 8083, 9544, 9541, 9031, 31033, 8090, 61853, 9483, 9823, 9913, 69293, 9598, 59463, 59729, 8128, 10116, 135651, 9305, 8364, 7897, 9646, 9796, 99883, 28377	-	-
IPR018292	A-kinase anchor 110kDa, C-terminal	DC2	10141, 10090, 9595, 13616, 9402, 9986, 9258, 9615, 10181, 30611, 10029, 9601, 9606, 225400, 43179, 7955, 9785, 8083, 9544, 9541, 9031, 8090, 61853, 9483, 9823, 9913, 9598, 59463, 59729, 8128, 10116, 9305, 8364, 6945, 7897, 9646, 9796, 28377	-	-
IPR003327	Leucine zipper, Myc	DC2	10141, 10090, 9595, 13616, 9402, 9986, 9258, 9615, 10181, 30611, 10029, 9601, 9606, 225400, 43179, 7955, 2880, 9785, 9103, 8083, 9544, 9541, 9031, 8090, 61853, 9483, 9823, 9913, 9598, 59463, 59729, 8128, 10116, 9669, 8364, 7897, 9646, 9796, 28377	4.10.280.10	GO:0003700, GO:0006355, GO:0005634
IPR023412	Ribonuclease A-domain	DC2	10141, 10090, 9595, 13616, 9402, 9986, 9258, 9615, 10181, 30611, 10029, 9601, 9606, 225400, 43179, 7955, 7227, 9785, 9103, 8083, 9544, 9541, 9031, 8090, 61853, 9483, 9823, 9913, 9598, 59463, 59729, 8128, 10116, 9669, 9305, 8364, 9646, 9796, 99883, 28377	3.10.130.10	-
IPR025907	Phostensin/Taperin PP1-binding domain	DC2	10141, 10090, 9595, 13616, 9402, 9986, 9258, 9615, 10181, 30611, 10029, 9601, 9606, 43179, 7955, 9785, 7029, 9103, 8083, 9544, 9541, 9031, 7165, 31033, 8090, 61853, 9483, 9823, 9913, 69293, 9598, 59463, 7739, 59729, 8128, 10116, 9669, 7719, 9305, 8364, 7897, 9646, 9796, 99883, 28377	-	GO:0019902
IPR001693	Calcitonin peptide-like	DC2	10141, 10090, 9595, 13616, 9402, 9986, 283643, 9258, 9615, 906968, 10181, 30611, 10029, 9601, 9606, 43179, 7955, 9785, 9103, 8083, 9544, 9541, 9031, 243275, 31033, 8090, 61853, 9483, 9823, 9913, 69293, 9598, 59463, 7739, 59729, 8128, 10116, 9669, 7719, 9305, 8364, 214684, 7897, 9646, 9796, 99883, 28377	-	GO:0005179, GO:0005576
IPR012542	DTHCT	DC2	10141, 10090, 9595, 13616, 9402, 7668, 9986, 9258, 9615, 10181, 30611, 10029, 9601, 9606, 6238, 225400, 43179, 7955, 9785, 9103, 8083, 9544, 9541, 9031, 31033, 8090, 61853, 9483, 13686, 9823, 9913, 69293, 9598, 59463, 7739, 59729, 8128, 10116, 9669, 321614, 9305, 8364, 7897, 9646, 9796, 99883, 28377, 7460	-	GO:0003677, GO:0003918, GO:0005524, GO:0005634
IPR015134	MEF2 binding	DC2	10141, 10090, 9595, 9402, 9986, 9258, 9615, 10181, 30611, 10029, 9601, 9606, 43179, 7955, 9785, 9103, 8083, 9544, 9031, 31033, 8090, 61853, 9483, 9823, 9913, 69293, 9598, 7739, 59729, 8128, 10116, 8364, 7897, 9646, 9796, 99883, 28377	-	-
IPR015388	FCP1-like phosphatase, C-terminal	DC2	10141, 10090, 9595, 7070, 13616, 9402, 7668, 9986, 9258, 9615, 10181, 30611, 10029, 9601, 9606, 225400, 43179, 7955, 9785, 9103, 8083, 9544, 9541, 9031, 31033, 8090, 61853, 9483, 9823, 69293, 9598, 59463, 7739, 59729, 8128, 10116, 7719, 9305, 13037, 8364, 7897, 9646, 9796, 99883, 28377	1.20.5.670	-
IPR013913	Nucleoporin, Nup153-like	DC2	10141, 10090, 9595, 7070, 13616, 9402, 7668, 9986, 9258, 9615, 10181, 30611, 10029, 9601, 9606, 225400, 43179, 7955, 9785, 9103, 8083, 9544, 9541, 9031, 31033, 8090, 61853, 9483, 9823, 9913, 69293, 9598, 59463, 7739, 59729, 8128, 10116, 7719, 9305, 8364, 121224, 7897, 9646, 284812, 9796, 99883, 28377	-	-
IPR006715	PEA3-type ETS-domain transcription factor, N-terminal	DC2	10141, 10090, 9595, 13616, 9402, 7668, 9986, 9258, 9615, 10181, 30611, 10029, 9601, 9606, 225400, 43179, 7955, 9785, 9103, 8083, 9544, 9541, 45351, 9031, 31033, 8090, 61853, 9483, 9823, 9913, 69293, 9598, 59463, 7739, 59729, 8128, 10116, 29159, 9305, 8364, 7897, 9646, 9796, 99883, 28377	-	GO:0003700, GO:0006355, GO:0005634
IPR015253	Domain of unknown function DUF1879, CTS complex STN1 subunit	DC2	10141, 10090, 9595, 13616, 9402, 7668, 9986, 9258, 9615, 10181, 30611, 10029, 9601, 9606, 225400, 43179, 684364, 7955, 9785, 9103, 8083, 9544, 9541, 45351, 9031, 31033, 8090, 61853, 9483, 9823, 9913, 69293, 9598, 59463, 7739, 59729, 8128, 10116, 9669, 9305, 8364, 7897, 9646, 9796, 99883, 28377	-	-
IPR003879	Butyrophylin-like	DC2	10141, 10090, 9595, 13616, 9402, 7668, 9986, 9258, 9615, 10181, 30611, 10029, 9601, 9606, 225400, 43179, 7955, 9785, 9103, 8083, 9544, 9541, 45351, 9031, 31033, 8090, 61853, 9483, 9823, 9913, 69293, 9598, 59463, 51511, 7739, 59729, 8128, 10116, 9669, 7719, 9305, 8364, 7897, 9646, 9796, 99883, 28377	-	-
IPR000538	Link	DC2	10141, 10090, 9595, 13616, 9402, 7668, 9986, 9258, 9615, 10181, 30611, 10029, 9601, 9606, 225400, 43179, 7955, 9785, 9103, 8083, 9544, 9541, 45351, 9031, 31033, 5825, 8090, 61853, 9483, 9823, 9913, 69293, 9598, 59463, 51511, 7739, 59729, 8128, 398578, 10116, 9669, 7719, 9305, 8364, 7897, 9646, 9796, 99883, 28377	3.10.100.10	GO:0005540, GO:0007155
IPR019570	Gap junction protein, cysteine-rich domain	DC2	10141, 10090, 9595, 13616, 9402, 9986, 9258, 9615, 10181, 30611, 10029, 9601, 9606, 225400, 43179, 7955, 9785, 9103, 8083, 9544, 9541, 9031, 31033, 8090, 61853, 9483, 9823, 9913, 69293, 9598, 59463, 51511, 34765, 59729, 8128, 10116, 7719, 9305, 8364, 7897, 9646, 9796, 99883, 28377	1.20.1440.80	-
IPR013092	Connexin, N-terminal	DC2	929556, 10141, 10090, 9595, 13616, 9402, 9986, 9258, 9615, 10181, 30611, 10029, 9601, 9606, 225400, 43179, 7955, 9785, 9103, 8083, 9544, 9541, 9031, 31033, 8090, 61853, 9483, 9823, 9913, 69293, 9598, 59463, 51511, 34765, 59729, 8128, 10116, 9669, 7719, 9305, 8364, 7897, 9646, 9796, 99883, 28377	1.20.1440.80	-
IPR000083	Fibronectin, type I	DC2	10141, 10090, 9595, 13616, 9402, 7668, 9986, 9258, 9615, 10181, 30611, 10029, 9601, 9606, 225400, 43179, 7955, 9785, 9103, 8083, 9544, 9541, 9031, 31033, 8090, 61853, 9483, 9823, 9913, 69293, 9598, 59463, 34765, 7739, 59729, 8128, 10116, 9669, 7719, 9305, 8364, 7897, 9646, 9796, 99883, 28377	2.10.10.10, 2.10.25.10, 2.10.70.10	GO:0005576
IPR017857	Coagulation factor, subgroup, Gla domain	DC2	10141, 10090, 9595, 13616, 9402, 9986, 9258, 9615, 10181, 30611, 10029, 9601, 9606, 225400, 43179, 7955, 9785, 9103, 8083, 9544, 9541, 9031, 31033, 8090, 61853, 9483, 9823, 9913, 69293, 9598, 59463, 51511, 34765, 7739, 59729, 8128, 10116, 9669, 7719, 9305, 8364, 7897, 9646, 9796, 99883, 28377	2.40.20.10, 2.10.25.10, 4.10.740.10	-
IPR000294	Gamma-carboxyglutamic acid-rich (GLA) domain	DC2	10141, 10090, 9595, 13616, 9402, 9986, 9258, 9615, 10181, 30611, 10029, 9601, 9606, 225400, 43179, 7955, 9785, 9103, 8083, 9544, 9541, 1003232, 9031, 31033, 8090, 61853, 9483, 9823, 9913, 69293, 9598, 59463, 51511, 34765, 7739, 59729, 8128, 10116, 9669, 7719, 9305, 8364, 7897, 9646, 9796, 99883, 28377	2.40.20.10, 4.10.740.10, 2.10.25.10	GO:0005509, GO:0005576
IPR010600	Inter-alpha-trypsin inhibitor heavy chain, C-terminal	DC2	10141, 10090, 9595, 13616, 9402, 7668, 9986, 9258, 9615, 10181, 30611, 10029, 9601, 9606, 225400, 43179, 7955, 9785, 9103, 8083, 9544, 9541, 9031, 31033, 8090, 61853, 9483, 9823, 9913, 69293, 9598, 59463, 51511, 34765, 7739, 59729, 8128, 10116, 9669, 7719, 29159, 9305, 8364, 7897, 9646, 9796, 99883, 28377	-	GO:0004867, GO:0030212
IPR025615	TILa domain	DC2	10141, 10090, 9595, 13616, 9402, 7668, 9986, 9258, 9615, 10181, 30611, 10029, 9601, 9606, 225400, 43179, 7955, 9785, 9103, 8083, 9544, 9541, 9031, 31033, 8090, 61853, 9483, 9823, 9913, 69293, 9598, 54126, 59463, 51511, 34765, 7739, 59729, 8128, 10116, 9669, 7719, 29159, 9305, 8364, 7897, 9646, 9796, 99883, 28377	-	-
IPR013164	Cadherin, N-terminal	DC2	10141, 10090, 9595, 13616, 9402, 7668, 9986, 9258, 9615, 10181, 30611, 10029, 6183, 9601, 9606, 225400, 43179, 7955, 9785, 9103, 8083, 9544, 9541, 9031, 31033, 8090, 61853, 9483, 9823, 9913, 69293, 9598, 59463, 51511, 34765, 7739, 79923, 59729, 8128, 10116, 9669, 7719, 29159, 9305, 8364, 7897, 9646, 9796, 99883, 28377	-	-
IPR025155	WxxW domain	DC2	10141, 10090, 9595, 13616, 9402, 7668, 9986, 9258, 9615, 10181, 30611, 10029, 9601, 9606, 225400, 43179, 7955, 9785, 9103, 946362, 8083, 9544, 9541, 9031, 31033, 8090, 61853, 9483, 6669, 9823, 9913, 69293, 9598, 59463, 51511, 34765, 7739, 59729, 8128, 10116, 7719, 29159, 9305, 8364, 6945, 7897, 9646, 9796, 99883, 28377	-	-
IPR015132	L27-2	DC2	10141, 10090, 9595, 13616, 9402, 7668, 9986, 9258, 9615, 10181, 30611, 10029, 9601, 9606, 225400, 43179, 7955, 9785, 10228, 9103, 8083, 9544, 9541, 45351, 9031, 31033, 8090, 61853, 9483, 9823, 9913, 69293, 9598, 59463, 51511, 8128, 10116, 9669, 7719, 29159, 9305, 8364, 7897, 9646, 9796, 99883, 28377	-	-
IPR010991	p53, tetramerisation domain	DC2	10141, 10090, 9595, 13616, 9402, 7668, 9986, 9258, 9615, 10181, 30611, 10029, 9601, 9606, 225400, 43179, 7955, 9785, 10228, 9103, 946362, 8083, 9544, 9541, 45351, 9031, 31033, 8090, 61853, 9483, 9823, 595528, 9913, 69293, 9598, 59463, 51511, 7739, 59729, 8128, 10116, 9669, 7719, 29159, 9305, 8364, 7897, 9646, 9796, 99883, 28377	4.10.170.10	GO:0051262
IPR012682	Transcription regulator Myc, N-terminal	DC2	10141, 10090, 9595, 13616, 9402, 7668, 9986, 9258, 9615, 10181, 30611, 10029, 9601, 9606, 225400, 43179, 7955, 9785, 10228, 7029, 9103, 8083, 9544, 9541, 45351, 9031, 31033, 8090, 61853, 9483, 9823, 595528, 9913, 69293, 9598, 59463, 51511, 7739, 59729, 8128, 10116, 9669, 7719, 29159, 135651, 9305, 8364, 6945, 7897, 9646, 9796, 99883, 28377	-	GO:0003700, GO:0006355
IPR006899	Hepatocyte nuclear factor 1, N-terminal	DC2	10141, 10090, 9595, 13616, 9402, 7668, 9986, 9258, 9615, 10181, 30611, 10029, 9601, 9606, 225400, 43179, 7955, 9785, 10228, 9103, 8083, 9544, 9541, 45351, 9031, 31033, 8090, 61853, 9483, 400682, 9823, 9913, 69293, 9598, 59463, 51511, 34765, 7739, 59729, 8128, 10116, 9669, 7719, 9305, 8364, 7897, 9646, 9796, 99883, 28377	1.10.260.40	GO:0045893, GO:0005634
IPR025913	Cep57 centrosome localisation domain	DC2	10141, 10090, 9595, 13616, 9402, 7668, 9986, 9258, 9615, 10181, 30611, 10029, 9601, 9606, 225400, 43179, 7955, 9785, 10228, 9103, 946362, 8083, 9544, 9541, 45351, 9031, 31033, 8090, 61853, 9483, 400682, 9823, 9913, 69293, 9598, 59463, 51511, 34765, 7739, 59729, 8128, 10116, 9669, 7719, 29159, 9305, 8364, 7897, 9646, 9796, 99883, 28377	-	GO:0042802, GO:0043015
IPR019471	Interferon regulatory factor-3	DC2	10141, 10090, 9595, 13616, 9402, 7668, 9986, 9258, 9615, 10181, 30611, 10029, 6183, 9601, 9606, 225400, 43179, 7955, 9785, 9103, 8083, 9544, 9541, 45351, 9031, 31033, 8090, 61853, 9483, 400682, 9823, 9913, 69293, 9598, 59463, 51511, 34765, 7739, 79923, 59729, 8128, 10116, 9669, 7719, 29159, 9305, 8364, 7897, 9646, 9796, 99883, 28377	2.60.200.10	GO:0003700, GO:0006355
IPR001346	Interferon regulatory factor DNA-binding domain	DC2	10141, 10090, 9595, 13616, 9402, 7668, 9986, 9258, 9615, 10181, 30611, 10029, 6183, 9601, 9606, 225400, 43179, 7955, 9785, 10228, 9103, 8083, 9544, 9541, 45351, 9031, 31033, 8090, 61853, 9483, 400682, 9823, 9913, 69293, 9598, 59463, 51511, 34765, 7739, 79923, 59729, 8128, 10116, 9669, 7719, 29159, 9305, 8364, 6945, 7897, 9646, 9796, 99883, 28377	1.10.10.10	GO:0000975
IPR013612	Amino acid permease, N-terminal	DC2	10141, 10090, 9595, 13616, 9402, 7668, 9986, 9258, 9615, 10181, 30611, 10029, 9601, 9606, 225400, 43179, 7955, 9785, 10228, 9103, 8083, 9544, 9541, 45351, 9031, 31033, 8090, 61853, 9483, 9823, 9913, 69293, 6293, 9598, 59463, 34765, 7739, 6334, 59729, 8128, 10116, 9669, 7719, 29159, 9305, 8364, 6945, 121224, 7897, 9646, 9796, 99883, 28377	-	-
IPR015118	5-aminolevulinate synthase presequence	DC2	10141, 10090, 9595, 13616, 9402, 7668, 9986, 610380, 9258, 9615, 10181, 30611, 9601, 9606, 225400, 43179, 7955, 9785, 9103, 8083, 9544, 9541, 45351, 9031, 31033, 8090, 61853, 9483, 400682, 9823, 9913, 69293, 9598, 59463, 51511, 7425, 59729, 8128, 10116, 7719, 29159, 9305, 8364, 7897, 9646, 9796, 99883, 28377	4.10.92.10	GO:0003870, GO:0030170, GO:0006778, GO:0005759
IPR024580	Dishevelled C-terminal	DC2	10141, 10090, 9595, 13616, 9402, 9986, 9615, 10181, 30611, 10029, 9601, 9606, 225400, 43179, 7955, 9785, 9103, 8083, 9544, 9541, 45351, 9031, 31033, 5825, 8090, 61853, 9483, 81824, 9823, 9913, 69293, 9598, 59463, 7739, 59729, 8128, 10116, 29159, 65071, 9305, 8364, 7897, 9646, 9796, 99883, 28377	-	-
IPR006799	Anti-Mullerian hormone, N-terminal	DC2	10141, 10090, 9595, 13616, 9402, 9258, 9615, 10181, 30611, 9601, 9606, 225400, 43179, 7955, 5660, 9785, 9103, 8083, 9544, 9031, 31033, 8090, 9483, 9823, 9913, 69293, 9598, 59463, 59729, 8128, 10116, 9305, 7897, 9646, 9796, 99883, 28377	-	GO:0008083, GO:0008406
IPR006796	Dickkopf, N-terminal cysteine-rich	DC2	10141, 10090, 9595, 13616, 9402, 7668, 9986, 9258, 9615, 44689, 10181, 30611, 10029, 9601, 9606, 225400, 43179, 7955, 9785, 9103, 8083, 9544, 9541, 45351, 9031, 31033, 8090, 61853, 9483, 312017, 6669, 9823, 9913, 69293, 9598, 59463, 34765, 7739, 5786, 59729, 8128, 10116, 9305, 8364, 7897, 9646, 9796, 99883, 28377	-	GO:0007275, GO:0030178, GO:0005576
IPR003596	Immunoglobulin V-set, subgroup	DC2	10141, 10090, 9595, 103372, 13616, 9402, 7668, 9986, 9258, 9615, 10181, 30611, 10029, 9601, 9606, 225400, 43179, 7955, 7227, 9785, 9103, 8083, 9544, 9541, 9031, 31033, 8090, 61853, 9483, 6669, 9823, 9913, 69293, 9598, 59463, 34765, 7739, 59729, 8128, 10116, 9669, 29159, 104421, 9305, 8364, 7897, 9646, 9796, 99883, 28377, 7460	2.60.40.10	-
IPR008215	Tachykinin	DC2	10141, 10090, 9595, 886882, 13616, 9986, 9258, 9615, 10181, 30611, 10029, 9601, 9606, 43179, 5811, 7955, 1041930, 9785, 9103, 8083, 9544, 9541, 9031, 31033, 8090, 61853, 9483, 9823, 9913, 69293, 9598, 59463, 59729, 8128, 10116, 9669, 9305, 8364, 9646, 9796, 99883	-	GO:0007217
IPR015054	Domain of unknown function DUF1872	DC2	10141, 10090, 9595, 13616, 498257, 9402, 9986, 9258, 9615, 10181, 30611, 10029, 9601, 9606, 225400, 43179, 7955, 9785, 10228, 9103, 9544, 9541, 9031, 31033, 8090, 61853, 9483, 6669, 9823, 9913, 69293, 9598, 7739, 8128, 10116, 9669, 29159, 9305, 8364, 7897, 9646, 9796, 99883, 28377	2.60.40.790	-
IPR015149	Thrombomodulin-like, EGF-like	DC2	10141, 10090, 13616, 9402, 9986, 9258, 9615, 10181, 30611, 10029, 9601, 9606, 225400, 43179, 7955, 9785, 9103, 8083, 9544, 9541, 9031, 31033, 9483, 6279, 9823, 9913, 69293, 6293, 9598, 59463, 8128, 10116, 9669, 9305, 8364, 7897, 9646, 9796, 99883	2.10.25.10	GO:0004888, GO:0016021
IPR015205	Tower	DC2	10141, 10090, 13616, 9402, 7668, 9986, 9258, 9615, 10181, 30611, 10029, 9601, 9606, 225400, 43179, 7955, 9785, 7029, 9103, 8083, 9544, 9541, 45351, 9031, 31033, 61853, 9483, 9913, 69293, 9598, 59463, 7425, 59729, 8128, 10116, 29159, 9305, 8364, 7897, 9646, 9796, 99883, 28377	2.40.50.140	-
IPR003597	Immunoglobulin C1-set	DC2	10141, 7260, 10090, 9595, 13616, 9402, 7217, 7668, 9986, 9258, 9615, 10181, 30611, 10029, 9601, 9606, 7230, 225400, 43179, 7955, 9785, 9103, 8083, 9544, 9541, 7234, 9031, 7165, 31033, 8090, 61853, 9483, 9823, 9913, 69293, 9598, 59463, 34765, 59729, 8128, 10116, 9669, 46245, 9305, 7244, 8364, 7897, 9646, 9796, 99883, 28377	3.30.500.10, 2.60.40.10	-
IPR025735	RHIM domain	DC2	10141, 10090, 9595, 13616, 9402, 9986, 634176, 9615, 10181, 30611, 10029, 9601, 9606, 225400, 233412, 43179, 7955, 9785, 9103, 8083, 9544, 9541, 9031, 31033, 8090, 61853, 9483, 134676, 9823, 9913, 69293, 9598, 59463, 7739, 59729, 8128, 73239, 10116, 9669, 749927, 680198, 9305, 13037, 8364, 7897, 9646, 9796, 99883, 28377	-	-
IPR022011	Nup358/RanBP2 E3 ligase domain	DC2	10141, 10090, 13616, 9402, 9986, 9258, 9615, 10181, 30611, 10029, 9601, 9606, 225400, 43179, 7955, 9785, 9103, 8083, 9544, 9541, 31033, 8090, 61853, 9483, 6669, 9823, 9913, 69293, 9598, 59463, 51511, 7739, 59729, 8128, 10116, 9305, 8364, 121224, 7897, 9646, 9796, 99883, 28377, 7460	-	-
IPR023569	Prokineticin domain	DC2	10141, 10090, 9595, 13616, 9402, 9986, 9258, 9615, 10181, 30611, 9601, 9606, 225400, 43179, 7955, 9785, 7029, 9103, 8083, 9544, 9541, 9031, 31033, 61853, 9483, 6669, 9823, 9913, 69293, 9598, 59463, 51511, 7739, 7425, 59729, 10116, 29159, 9305, 8364, 121224, 7897, 9646, 9796, 99883, 28377, 7460	2.10.80.10	-
IPR013652	Glycine N-acyltransferase, C-terminal	DC2	10141, 10090, 9595, 13616, 9402, 9986, 9258, 9615, 10181, 30611, 10029, 9601, 9606, 225400, 43179, 9785, 9103, 8083, 9544, 9541, 31033, 8090, 61853, 9483, 9823, 9913, 9598, 54126, 59463, 7739, 5786, 59729, 10116, 9305, 7897, 9646, 9796, 99883, 28377	-	-
IPR024367	Alpha-ketoglutarate-dependent dioxygenase FTO, catalytic domain	DC2	10141, 10090, 9595, 13616, 9402, 9986, 9258, 9615, 10181, 30611, 10029, 9601, 9606, 159749, 35128, 43179, 7955, 2880, 9785, 564608, 9103, 8083, 9544, 9541, 9031, 31033, 8090, 61853, 9483, 436017, 9823, 595528, 9913, 69293, 9598, 59463, 296587, 70448, 59729, 8128, 10116, 9305, 8364, 7897, 9646, 9796, 99883, 28377	-	-
IPR024366	Alpha-ketoglutarate-dependent dioxygenase FTO, C-terminal	DC2	10141, 10090, 9595, 13616, 9402, 9986, 9258, 9615, 10181, 30611, 10029, 9601, 9606, 159749, 35128, 7955, 2880, 9785, 564608, 9103, 8083, 9544, 9541, 9031, 31033, 8090, 61853, 9483, 436017, 9823, 595528, 9913, 69293, 9598, 59463, 296587, 70448, 59729, 8128, 10116, 9305, 8364, 7897, 9646, 9796, 99883, 28377	-	-
IPR012956	CARG-binding factor, N-terminal	DC2	10141, 10090, 9595, 13616, 9402, 9615, 30611, 9601, 9606, 43179, 7955, 9785, 8083, 9544, 9541, 9031, 31033, 8090, 61853, 9483, 9823, 9913, 69293, 9598, 59463, 59729, 8128, 10116, 8364, 7897, 9646, 99883, 28377	-	-
IPR015248	Ubiquinol-cytochrome c reductase 8kDa, N-terminal	DC2	10141, 10090, 9595, 13616, 9402, 9986, 9615, 10181, 30611, 9601, 9606, 43179, 7955, 9785, 8083, 9544, 9541, 9031, 31033, 8090, 61853, 9483, 3055, 9823, 9913, 69293, 9598, 59729, 8128, 10116, 9669, 9305, 8364, 6945, 7897, 9646, 99883, 28377	2.10.210.10	GO:0008121, GO:0055114
IPR024048	von Hippel-Lindau disease tumor suppressor, alpha domain	DC2	10141, 10090, 9595, 7070, 9402, 7668, 9986, 9615, 10181, 30611, 9601, 9606, 225400, 43179, 7955, 9785, 8083, 9544, 9541, 9031, 31033, 8090, 61853, 9483, 9823, 9913, 69293, 9598, 59463, 7739, 59729, 8128, 10116, 9669, 9305, 8364, 6945, 7897, 9646, 28377, 7460	1.10.750.10	-
IPR019011	Cryptic/Cripto, CFC domain	DC2	10141, 10090, 9595, 13616, 7668, 9986, 9615, 10181, 30611, 10029, 9601, 9606, 43179, 7955, 9785, 9544, 9541, 9031, 31033, 8090, 61853, 9483, 9823, 9913, 9598, 59463, 7739, 59729, 8128, 10116, 29159, 8364, 7897, 9646, 9796, 99883, 28377	-	-
IPR019513	Centromere protein Cenp-F, leucine-rich repeat-containing domain	DC2	10141, 10090, 9595, 13616, 9402, 9986, 9258, 9615, 10181, 30611, 10029, 9601, 9606, 225400, 7955, 9785, 9103, 8083, 9544, 9541, 9031, 31033, 61853, 9823, 575540, 9913, 69293, 6293, 9598, 59463, 6334, 8128, 10116, 9305, 416348, 8364, 7897, 9646, 9796, 99883, 272564, 28377	-	GO:0008134, GO:0042803, GO:0045502
IPR012351	Four-helical cytokine, core	DC2	10141, 10090, 9595, 13616, 9402, 9986, 9258, 9615, 10181, 30611, 10029, 9601, 9606, 225400, 272123, 145481, 43179, 7955, 9785, 353153, 564608, 9103, 8083, 9544, 9541, 283942, 9031, 31033, 8090, 61853, 9483, 5693, 6669, 262722, 9823, 9913, 69293, 262719, 9598, 59463, 296587, 7739, 59729, 8128, 10116, 9669, 9305, 8364, 7897, 9646, 9796, 99883, 28377	1.20.1250.10	-
IPR008916	Retrovirus capsid, C-terminal	DC2	10141, 10090, 9595, 13616, 9402, 7668, 9986, 9258, 9615, 10181, 30611, 10029, 9601, 9606, 225400, 43179, 9785, 8083, 9544, 9541, 9031, 31033, 5823, 8090, 61853, 9483, 400682, 9823, 9913, 69293, 9598, 59463, 59729, 8128, 10116, 9669, 7719, 29159, 9305, 8364, 6945, 7897, 9646, 9796, 28377	1.10.1200.30, 1.10.375.10, 1.20.5.760	-
IPR003309	Transcription regulator SCAN	DC2	981222, 10141, 10090, 9595, 13616, 9402, 7668, 9986, 9258, 9615, 10181, 30611, 10029, 9601, 9606, 225400, 43179, 9785, 8083, 9544, 9541, 31033, 8090, 61853, 4555, 9483, 400682, 9823, 9913, 69293, 9598, 59463, 59729, 284591, 8128, 404380, 10116, 9669, 29159, 9305, 8364, 6945, 7897, 9646, 9796, 28377	-	GO:0003700, GO:0006355, GO:0005634
IPR003090	Alpha-crystallin, N-terminal	DC2	10141, 10090, 9595, 7070, 13616, 9402, 9986, 9258, 7159, 9615, 10181, 30611, 10029, 43151, 9601, 9606, 7230, 225400, 43179, 7955, 7222, 9785, 9103, 8083, 9544, 9541, 9031, 7165, 31033, 8090, 61853, 9483, 7176, 9823, 9913, 69293, 9598, 59463, 59729, 8128, 10116, 9669, 9305, 7244, 13037, 7091, 8364, 121224, 7897, 9646, 9796, 99883, 28377	-	GO:0005212
IPR006723	Islet cell autoantigen Ica1, C-terminal	DC2	10141, 10090, 9595, 13616, 9402, 7668, 9986, 9258, 7159, 9615, 10181, 30611, 10029, 43151, 9601, 9606, 225400, 43179, 7955, 9785, 10228, 9103, 8083, 9544, 9541, 45351, 9031, 7165, 31033, 8090, 61853, 9483, 9823, 9913, 69293, 9598, 59463, 51511, 7739, 59729, 8128, 10116, 9669, 7719, 9305, 13037, 8364, 6945, 121224, 7897, 9646, 9796, 99883, 28377	-	-
IPR015371	Endonuclease VIII-like 1, DNA binding	DC2	10141, 10090, 9595, 13616, 9402, 7668, 9258, 9615, 10181, 30611, 10029, 9601, 9606, 43179, 7955, 9785, 10228, 9103, 946362, 8083, 9544, 9541, 45351, 9031, 31033, 8090, 61853, 9483, 6669, 9823, 9913, 69293, 9598, 59463, 59729, 8128, 10116, 29159, 9305, 8364, 7897, 9646, 9796, 99883	-	-
IPR027309	P2X purinoreceptor extracellular domain	DC2	10141, 10090, 9595, 13616, 9402, 7668, 9986, 9258, 9615, 10181, 30611, 10029, 6183, 9601, 9606, 225400, 43179, 7955, 9785, 10228, 9103, 946362, 8083, 9544, 9541, 45351, 9031, 31033, 8090, 61853, 9483, 400682, 6669, 81824, 436017, 9823, 595528, 9913, 69293, 9598, 59463, 7739, 79923, 70448, 59729, 8128, 10116, 9669, 29159, 9305, 8364, 6945, 7897, 9646, 9796, 99883, 28377	2.60.490.10	-
IPR021761	UDP-glucuronate decarboxylase N-terminal	DC2	10141, 10090, 9595, 13616, 9402, 9986, 283643, 9258, 1220162, 9615, 367775, 10181, 30611, 10029, 9601, 9606, 43179, 7955, 9785, 8083, 9544, 9541, 9031, 8090, 61853, 9483, 9823, 9913, 69293, 235443, 9598, 59463, 59729, 1186058, 8128, 10116, 9305, 8364, 214684, 9646, 9796, 99883, 28377	-	GO:0048040
IPR000177	Apple domain	DC2	10141, 10090, 9595, 13616, 9402, 403677, 9986, 9258, 9615, 164328, 10181, 30611, 9601, 9606, 6239, 225400, 1094619, 43179, 5811, 9785, 9103, 8083, 9544, 9541, 9031, 8090, 61853, 9483, 9823, 9913, 69293, 9598, 59463, 572307, 59729, 8128, 10116, 65071, 9305, 8364, 7897, 9646, 9796, 99883, 28377	3.50.4.10	GO:0005515, GO:0006508, GO:0007596, GO:0005576
IPR011162	MHC classes I/II-like antigen recognition protein	DC2	10141, 10090, 9595, 13616, 3694, 9402, 9986, 9258, 931890, 9615, 10181, 30611, 10029, 9601, 9606, 225400, 43179, 7955, 226230, 9785, 9103, 4081, 8083, 9544, 9541, 9031, 31033, 8090, 61853, 9483, 284590, 3847, 9823, 9913, 69293, 9598, 59463, 59729, 1071380, 8128, 307796, 10116, 9669, 267608, 9305, 8364, 3988, 7897, 9646, 9796, 99883, 28377, 643680	3.30.500.10, 3.10.320.10, 2.60.40.10	-
IPR018463	Centromere protein Cenp-F, N-terminal	DC2	10141, 10090, 9595, 9402, 7668, 9986, 9258, 9615, 10181, 30611, 10029, 9601, 9606, 225400, 7955, 9785, 9103, 456442, 650164, 9544, 9541, 45351, 9031, 31033, 8090, 61853, 9823, 9913, 69293, 9598, 59463, 7739, 59729, 8128, 10116, 7719, 29159, 9305, 8364, 6945, 7897, 9646, 9796, 99883, 28377	-	-
IPR007794	Ribosome receptor lysine/proline rich	DC2	10090, 13616, 9402, 7668, 9986, 9258, 9615, 10181, 30611, 9601, 9606, 43179, 7955, 9103, 8083, 9544, 31033, 8090, 61853, 9483, 9823, 9913, 69293, 9598, 59463, 59729, 8128, 9305, 8364, 7897, 9646, 9796, 99883	-	GO:0015031, GO:0030176
IPR005398	Tubby, N-terminal	DC2	10141, 10090, 9595, 13616, 4538, 9402, 344612, 441959, 7668, 9986, 9258, 246409, 7159, 9615, 10181, 30611, 10029, 9601, 9606, 225400, 43179, 7955, 9785, 9103, 8083, 39947, 9544, 9541, 9031, 31033, 8090, 61853, 9483, 9823, 9913, 69293, 9598, 999953, 59463, 59729, 284591, 8128, 10116, 65071, 104421, 46245, 271848, 9305, 8364, 7897, 9646, 9796, 99883, 28377	3.20.90.10	-
IPR003093	Apoptosis regulator, Bcl-2 protein, BH4	DC2	10141, 10090, 9595, 31234, 13616, 9402, 9986, 9258, 74109, 9615, 10181, 30611, 10029, 395960, 9601, 9606, 6239, 6238, 225400, 43179, 684364, 7955, 266940, 9785, 9103, 8083, 9544, 9541, 9031, 31033, 8090, 61853, 9483, 858893, 9823, 9913, 69293, 9598, 54126, 59463, 59729, 8128, 10116, 9669, 44056, 29159, 9305, 8364, 281687, 7897, 9646, 9796, 99883, 28377	1.10.437.10	GO:0042981
IPR014788	Acetylcholinesterase, tetramerisation	DC2	10141, 10090, 9595, 13616, 9402, 7668, 9986, 9258, 9615, 7209, 10181, 30611, 9601, 9606, 6239, 6238, 225400, 43179, 7955, 9785, 9103, 8083, 9544, 9541, 9031, 31033, 61853, 9483, 9823, 9913, 69293, 6293, 9598, 59463, 51511, 7739, 59729, 8128, 10116, 7719, 29159, 135651, 9305, 8364, 281687, 9646, 9796, 99883, 28377	3.40.50.1820	GO:0004091, GO:0016020
IPR001651	Gastrin/cholecystokinin peptide hormone	DC2	10141, 10090, 9595, 31234, 413071, 13616, 9402, 9986, 9258, 9615, 7209, 10181, 30611, 10029, 9601, 9606, 6239, 6238, 578454, 225400, 43179, 7955, 9785, 9103, 8083, 9544, 9541, 9031, 31033, 8090, 61853, 9483, 9823, 9913, 69293, 6293, 9598, 59463, 7739, 36329, 59729, 8128, 10116, 7719, 135651, 9305, 8364, 281687, 7897, 9646, 9796, 99883, 28377	-	GO:0005179, GO:0005576
IPR015369	Follistatin/Osteonectin EGF domain	DC2	10141, 10090, 9595, 7070, 31234, 13616, 9402, 9986, 9258, 9615, 7209, 10181, 30611, 10029, 9601, 9606, 6239, 6238, 225400, 43179, 7955, 9785, 9103, 8083, 9544, 9541, 9031, 31033, 8090, 61853, 9483, 6279, 9823, 9913, 69293, 9598, 54126, 59463, 51511, 59729, 8128, 10116, 9669, 135651, 9305, 8364, 281687, 7897, 9646, 9796, 99883, 28377	3.30.60.30	GO:0005515
IPR013158	APOBEC-like, N-terminal	DC2	10141, 10090, 9595, 31234, 13616, 9402, 9986, 9258, 9615, 7209, 10181, 30611, 10029, 9601, 9606, 6239, 6238, 225400, 43179, 7955, 9785, 9103, 8083, 994484, 9544, 9541, 45351, 9031, 31033, 8090, 61853, 9483, 6279, 9823, 9913, 69293, 6293, 9598, 54126, 59463, 296587, 6334, 59729, 8128, 10116, 9669, 29159, 135651, 9305, 8364, 281687, 7897, 9646, 9796, 99883, 28377	-	GO:0008270, GO:0016814
IPR021673	C-terminal domain of RIG-I	DC2	10141, 10090, 9595, 31234, 13616, 9402, 7668, 9986, 9258, 9615, 7209, 10181, 30611, 10029, 9601, 9606, 6239, 6238, 225400, 43179, 7955, 9785, 9103, 8083, 9544, 9541, 45351, 9031, 31033, 8090, 9483, 6279, 400682, 9823, 9913, 69293, 6293, 9598, 54126, 59463, 51511, 7739, 6334, 59729, 8128, 10116, 9669, 7719, 29159, 135651, 9305, 8364, 281687, 7897, 9646, 9796, 99883, 28377	-	GO:0016817
IPR022575	Neurogenic differentiation factor, domain of unknown function	DC2	10141, 10090, 9595, 7070, 31234, 13616, 9402, 7668, 9986, 9258, 9615, 7209, 10181, 30611, 10029, 6183, 9601, 9606, 6239, 6238, 225400, 43179, 7955, 9785, 9103, 8083, 9544, 9541, 9031, 31033, 8090, 61853, 9483, 6279, 9823, 9913, 69293, 6293, 9598, 59463, 7739, 79923, 59729, 8128, 10116, 29159, 135651, 9305, 8364, 6945, 281687, 7897, 9646, 9796, 99883, 28377	-	-
IPR012560	Ferlin A-domain	DC2	10141, 10090, 9595, 13616, 9402, 7668, 9986, 9258, 9615, 10181, 30611, 10029, 6183, 9601, 9606, 6239, 6238, 225400, 43179, 7955, 9785, 10228, 9103, 8083, 9544, 9541, 45351, 9031, 31033, 8090, 61853, 9483, 9823, 9913, 69293, 9598, 59463, 51511, 7739, 79923, 59729, 8128, 10116, 9669, 7719, 29159, 135651, 9305, 8364, 281687, 7897, 9646, 9796, 99883, 28377	-	GO:0016021
IPR016054	Ly-6 antigen / uPA receptor -like	DC2	10141, 10090, 9595, 31234, 13616, 9402, 9986, 9258, 9615, 10181, 30611, 10029, 9601, 9606, 6239, 6238, 225400, 43179, 7955, 9785, 9103, 8083, 9544, 9541, 45351, 9031, 31033, 8090, 61853, 9483, 6669, 9823, 9913, 69293, 9598, 54126, 59463, 51511, 7739, 79923, 59729, 8128, 10116, 9669, 7719, 29159, 135651, 9305, 13037, 7091, 8364, 281687, 7897, 9646, 9796, 99883, 28377	2.10.60.10	-
IPR000020	Anaphylatoxin/fibulin	DC2	10141, 10090, 9595, 31234, 13616, 9402, 7668, 9986, 9258, 9615, 10181, 30611, 10029, 9601, 9606, 6239, 6238, 225400, 43179, 7955, 9785, 9103, 8083, 9544, 9541, 45351, 9031, 31033, 8090, 61853, 9483, 9823, 9913, 69293, 9598, 54126, 59463, 51511, 7739, 6334, 59729, 8128, 10116, 7719, 135651, 9305, 8364, 6945, 7897, 9646, 9796, 99883, 28377	1.20.91.20	GO:0005576
IPR010536	Repulsive guidance molecule, N-terminal	DC2	10141, 10090, 9595, 31234, 13616, 9402, 7668, 9986, 9258, 9615, 7209, 10181, 30611, 10029, 9601, 9606, 6239, 6238, 225400, 43179, 7955, 9785, 10228, 7029, 9103, 8083, 9544, 9541, 45351, 9031, 31033, 8090, 61853, 9483, 6669, 9823, 9913, 69293, 6293, 9598, 59463, 51511, 7739, 59729, 8128, 10116, 7719, 29159, 135651, 9305, 8364, 6945, 121224, 281687, 7897, 9646, 9796, 99883, 28377	-	-
IPR009496	Repulsive guidance molecule, C-terminal	DC2	10141, 10090, 9595, 31234, 13616, 9402, 7668, 9986, 9258, 9615, 7209, 10181, 30611, 10029, 9601, 9606, 6239, 6238, 225400, 43179, 7955, 9785, 10228, 7029, 9103, 8083, 9544, 9541, 45351, 9031, 31033, 8090, 61853, 9483, 6669, 9823, 9913, 69293, 6293, 9598, 54126, 59463, 51511, 7739, 59729, 8128, 10116, 9669, 7719, 29159, 135651, 9305, 8364, 6945, 121224, 281687, 7897, 9646, 9796, 99883, 28377	-	-
IPR009134	Tyrosine-protein kinase, vascular endothelial growth factor receptor (VEGFR), N-terminal	DC2	10141, 10090, 9595, 31234, 13616, 9402, 7668, 9986, 9258, 9615, 10181, 30611, 10029, 43151, 9601, 9606, 6239, 6238, 225400, 43179, 7955, 9785, 10228, 7029, 9103, 9544, 9541, 7234, 45351, 9031, 31033, 8090, 61853, 9483, 400682, 9823, 9913, 69293, 9598, 59463, 34765, 7739, 59729, 8128, 10116, 9669, 29159, 135651, 9305, 13037, 7091, 8364, 6945, 121224, 281687, 7897, 9646, 9796, 99883, 28377, 7460	2.60.40.10	-
IPR025719	Myelin gene regulatory factor C-terminal domain 2	DC2	10141, 10090, 9595, 7070, 31234, 103372, 13616, 9402, 7668, 9986, 610380, 9258, 9615, 7209, 10181, 30611, 10029, 9601, 9606, 6239, 6238, 225400, 43179, 7955, 9785, 9103, 8083, 9544, 9541, 9031, 31033, 8090, 61853, 9483, 6279, 13686, 6669, 9823, 9913, 6293, 9598, 54126, 59463, 59729, 8128, 10116, 9669, 7719, 8364, 7897, 9646, 9796, 99883, 28377, 7460	-	-
IPR013146	LEM-like domain	DC2	10141, 10090, 9595, 886882, 13616, 9402, 985665, 9986, 9615, 10181, 30611, 5762, 9601, 9606, 43179, 684364, 7955, 9785, 10228, 8083, 9544, 9031, 31033, 8090, 61853, 9483, 9823, 9913, 69293, 9598, 59463, 7739, 8128, 10116, 7719, 8364, 7897, 9646, 9796, 99883, 28377	1.10.720.40	GO:0003677
IPR020989	Histone-arginine methyltransferase CARM1, N-terminal	DC2	10141, 10090, 9595, 103372, 13616, 9402, 9986, 610380, 9258, 9615, 30611, 9601, 9606, 225400, 43179, 7955, 9785, 8083, 9544, 9541, 31033, 8090, 61853, 9483, 13686, 9823, 9913, 69293, 9598, 59463, 51511, 7739, 8128, 10116, 7719, 9305, 7091, 8364, 6945, 121224, 7897, 9646, 9796, 99883, 28377, 7460	-	GO:0009405
IPR019555	CRIC domain, Chordata	DC2	10141, 10090, 9595, 13616, 9402, 7668, 9986, 610380, 9258, 9615, 10181, 30611, 10029, 9601, 9606, 6238, 225400, 43179, 7955, 9785, 7029, 9103, 8083, 9544, 9541, 9031, 31033, 8090, 61853, 9483, 7176, 6669, 9823, 9913, 69293, 9598, 54126, 59463, 7739, 7425, 6334, 59729, 8128, 10116, 7719, 29159, 9305, 8364, 121224, 281687, 7897, 9646, 9796, 99883, 28377	-	-
IPR002072	Nerve growth factor-related	DC2	10141, 10090, 9595, 7070, 13616, 9402, 7668, 9986, 610380, 9258, 9615, 81972, 10181, 30611, 10029, 5762, 9601, 9606, 6238, 225400, 43179, 56780, 7955, 9785, 7029, 9103, 8083, 9544, 9541, 9031, 7165, 31033, 8090, 61853, 9483, 9823, 9913, 69293, 9598, 59463, 7739, 59729, 8128, 999809, 10116, 9669, 29159, 9305, 8364, 214684, 6945, 121224, 7897, 9646, 9796, 99883, 28377	2.10.90.10	GO:0005102
IPR014744	Nuclear receptor coactivator, CREB-bp-like, interlocking	DC2	10141, 10090, 9595, 7070, 13616, 9402, 7668, 9986, 610380, 9258, 9615, 10181, 30611, 10029, 43151, 9601, 9606, 225400, 43179, 7955, 7227, 9785, 9103, 8083, 9544, 9541, 9031, 31033, 8090, 61853, 9483, 6669, 9823, 9913, 69293, 9598, 59463, 7425, 59729, 8128, 10116, 29159, 9305, 7244, 7240, 13037, 7091, 8364, 121224, 7897, 9646, 9796, 99883, 28377	1.10.1630.10	GO:0003713, GO:0004402, GO:0006355, GO:0016573, GO:0000123, GO:0005634
IPR010542	Vertebrate heat shock transcription factor	DC2	10141, 7260, 10090, 9595, 13616, 9402, 9986, 610380, 9258, 9615, 10181, 30611, 10029, 43151, 9601, 9606, 225400, 43179, 7955, 7227, 9785, 9103, 8083, 9544, 9541, 7234, 9031, 31033, 8090, 61853, 9483, 9823, 9913, 69293, 9598, 59463, 7425, 59729, 8128, 10116, 9669, 29159, 104421, 46245, 9305, 7245, 7240, 8364, 6945, 121224, 7897, 9646, 9796, 99883, 28377, 7460	-	GO:0003677, GO:0003700, GO:0006355, GO:0005634
IPR018514	Rabaptin coiled-coil domain	DC2	10141, 10090, 9595, 13616, 9402, 12957, 7668, 9986, 610380, 9258, 9615, 10181, 30611, 10029, 9601, 9606, 225400, 43179, 7955, 9785, 9103, 8083, 9544, 9541, 9031, 31033, 8090, 61853, 9483, 9823, 9913, 69293, 9598, 59463, 51511, 7739, 59729, 8128, 10116, 9669, 7719, 9305, 8364, 7897, 9646, 9796, 99883, 28377, 7460	-	GO:0005096, GO:0008083
IPR015042	BPS (Between PH and SH2) domain	DC2	10141, 10090, 9595, 7070, 103372, 13616, 9402, 12957, 7668, 9986, 610380, 9258, 9615, 10181, 30611, 10029, 9601, 9606, 225400, 43179, 7955, 9785, 7029, 9103, 8083, 9544, 9541, 9031, 31033, 8090, 61853, 9483, 9823, 9913, 69293, 9598, 59463, 51511, 7739, 59729, 8128, 10116, 9669, 7719, 104421, 9305, 8364, 6945, 121224, 7897, 9646, 9796, 99883, 28377, 7460	-	-
IPR025739	Centrosome-associated, FAM110, N-terminal domain	DC2	10141, 10090, 9595, 13616, 9402, 9986, 610380, 9258, 9615, 10181, 30611, 10029, 9601, 9606, 225400, 43179, 7955, 9785, 9103, 8083, 9544, 9541, 9031, 31033, 8090, 61853, 9483, 13686, 9823, 9913, 69293, 9598, 59463, 51511, 7739, 7425, 59729, 8128, 10116, 9669, 7719, 29159, 104421, 9305, 13037, 7091, 8364, 7897, 9646, 9796, 99883, 28377, 7460	-	-
IPR009062	Smac/DIABLO-like	DC2	10141, 10090, 9595, 103372, 13616, 9402, 12957, 7668, 9986, 610380, 9258, 9615, 10181, 30611, 10029, 9601, 9606, 225400, 43179, 7955, 9785, 9103, 8083, 9544, 9541, 9031, 31033, 8090, 61853, 9483, 13686, 9823, 9913, 69293, 9598, 59463, 7739, 7425, 59729, 8128, 10116, 29159, 104421, 9305, 13037, 7091, 8364, 6945, 121224, 7897, 9646, 9796, 99883, 28377	1.20.58.70	GO:0006917, GO:0006919, GO:0005739
IPR013680	Voltage-dependent calcium channel, alpha-2/delta subunit, conserved region	DC2	10141, 7260, 10090, 9595, 103372, 13616, 9402, 12957, 7668, 9986, 610380, 9258, 9615, 10181, 30611, 10029, 9601, 9606, 225400, 43179, 7955, 7227, 9785, 9103, 8083, 9544, 9541, 9031, 31033, 8090, 61853, 9483, 13686, 9823, 9913, 69293, 9598, 59463, 7739, 7425, 59729, 8128, 10116, 29159, 104421, 9305, 13037, 7091, 8364, 7897, 9646, 9796, 99883, 28377	-	-
IPR021063	NF-kappa-B essential modulator NEMO, N-terminal	DC2	10141, 10090, 9595, 7070, 103372, 13616, 9402, 12957, 9986, 610380, 9258, 9615, 10181, 30611, 10029, 9601, 9606, 43179, 7955, 9785, 9103, 8083, 9544, 9541, 9031, 31033, 8090, 61853, 9483, 7176, 6669, 9823, 9913, 69293, 9598, 59463, 51511, 7739, 7425, 59729, 8128, 10116, 9669, 7719, 29159, 104421, 9305, 13037, 7091, 8364, 121224, 7897, 9646, 9796, 99883, 28377, 7460	-	-
IPR022728	Period circadian-like, C-terminal	DC2	10141, 10090, 9595, 7070, 103372, 13616, 9402, 12957, 9986, 610380, 9258, 9615, 10181, 30611, 10029, 9601, 9606, 225400, 43179, 7955, 9785, 7029, 9103, 8083, 9544, 9541, 9031, 7165, 31033, 8090, 61853, 9483, 6669, 9823, 9913, 69293, 9598, 59463, 7739, 7425, 59729, 8128, 10116, 9669, 29159, 104421, 9305, 13037, 7091, 8364, 6945, 121224, 7897, 9646, 9796, 99883, 28377, 7460	-	-
IPR021991	Domain of unknown function DUF3590	DC2	10141, 10090, 9595, 7070, 103372, 13616, 9402, 12957, 9986, 610380, 9258, 9615, 10181, 399804, 30611, 10029, 9601, 9606, 225400, 43179, 7955, 9785, 7029, 9103, 8083, 9544, 9541, 45351, 9031, 31033, 8090, 61853, 9483, 400682, 13686, 6669, 9823, 9913, 69293, 9598, 59463, 7739, 7425, 59729, 8128, 10116, 9669, 7719, 29159, 104421, 9305, 13037, 7091, 8364, 6945, 121224, 7897, 9646, 9796, 99883, 28377	2.30.30.30	-
IPR019025	Cordon-bleu domain	DC2	10141, 10090, 9595, 7070, 13616, 9402, 7668, 9986, 610380, 9258, 9615, 10181, 30611, 10029, 9601, 9606, 225400, 43179, 7955, 9785, 7029, 9103, 8083, 9544, 9541, 45351, 9031, 31033, 8090, 61853, 9483, 13686, 9823, 9913, 69293, 9598, 59463, 51511, 7739, 7425, 59729, 8128, 10116, 7719, 29159, 104421, 9305, 8364, 121224, 7897, 9646, 9796, 99883, 28377, 7460	-	-
IPR024784	Transducer of regulated CREB activity, middle domain	DC2	10141, 10090, 9595, 7070, 103372, 13616, 9402, 12957, 7668, 9986, 610380, 9258, 9615, 10181, 30611, 10029, 9601, 9606, 225400, 43179, 7955, 9785, 10228, 7029, 9103, 8083, 9544, 9541, 45351, 9031, 31033, 8090, 61853, 9483, 13686, 6669, 9823, 9913, 69293, 9598, 59463, 7739, 7425, 59729, 8128, 10116, 7719, 29159, 104421, 9305, 13037, 8364, 121224, 7897, 9646, 9796, 99883	-	-
IPR024582	Limkain b1, conserved domain	DC2	10141, 10090, 9595, 7070, 13616, 9402, 12957, 7668, 9986, 610380, 9258, 9615, 10181, 30611, 10029, 9601, 9606, 225400, 43179, 7955, 9785, 7029, 9103, 8083, 9544, 9541, 45351, 9031, 31033, 61853, 9483, 400682, 6669, 9823, 9913, 69293, 9598, 59463, 51511, 34765, 7425, 59729, 8128, 10116, 29159, 9305, 13037, 7091, 8364, 6945, 121224, 7897, 9646, 9796, 99883, 28377, 7460	-	-
IPR015188	BRCA2, oligonucleotide/oligosaccharide-binding 3	DC2	10141, 10090, 9595, 7070, 103372, 13616, 9402, 12957, 7668, 9986, 610380, 9258, 7159, 9615, 10181, 30611, 10029, 9601, 9606, 225400, 43179, 7955, 9785, 10228, 7029, 9103, 8083, 9544, 9541, 9031, 7165, 31033, 61853, 9483, 7176, 6669, 9823, 9913, 69293, 9598, 59463, 7425, 6334, 59729, 8128, 10116, 29159, 104421, 9305, 13037, 7091, 8364, 6945, 121224, 7897, 9646, 9796, 99883, 28377, 7460	2.40.50.140	-
IPR013871	Cysteine-rich secretory protein	DC2	10141, 10090, 9595, 7070, 103372, 13616, 9402, 12957, 9986, 610380, 9258, 7159, 9615, 10181, 30611, 9601, 9606, 225400, 43179, 7955, 9785, 9103, 8083, 9544, 9541, 9031, 7165, 31033, 8090, 61853, 9483, 7176, 13686, 6669, 9823, 9913, 69293, 9598, 59463, 7425, 59729, 8128, 10116, 104421, 9305, 13037, 7091, 8364, 9646, 9796, 99883, 28377, 7460	3.40.33.10	-
IPR017878	TB domain	DC2	10141, 10090, 9595, 7070, 103372, 13616, 9402, 7217, 12957, 7668, 9986, 610380, 9258, 9615, 10181, 30611, 10029, 6183, 9601, 9606, 225400, 43179, 7955, 9785, 7029, 9103, 8083, 9544, 9541, 7234, 45351, 9031, 7165, 31033, 8090, 61853, 9483, 13686, 6669, 9823, 9913, 69293, 9598, 59463, 51511, 34765, 7739, 79923, 59729, 8128, 10116, 7719, 29159, 104421, 46245, 9305, 7244, 13037, 7091, 8364, 6945, 121…	3.90.290.10, 2.10.25.10	-
IPR000885	Fibrillar collagen, C-terminal	DC2	10141, 10090, 9595, 7070, 103372, 13616, 9402, 12957, 7668, 9986, 610380, 9258, 7159, 9615, 10181, 30611, 10029, 6183, 43151, 9601, 9606, 225400, 43179, 7955, 9785, 7029, 9103, 946362, 8083, 862908, 9544, 9541, 45351, 9031, 7165, 31033, 8090, 61853, 9483, 400682, 7176, 13686, 6669, 81824, 9823, 9913, 69293, 9598, 59463, 51511, 34765, 7739, 7425, 79923, 59729, 8128, 10116, 7719, 29159, 104421, 930…	-	GO:0005201, GO:0005581
IPR014789	Poly(A)-specific ribonuclease, RNA-binding	DC2	10141, 10090, 9595, 7070, 103372, 13616, 9402, 12957, 7668, 9986, 610380, 9258, 5874, 5875, 7159, 9615, 10181, 30611, 10029, 9601, 9606, 225400, 43179, 684364, 7955, 240176, 9785, 10228, 7029, 9103, 8083, 9544, 9541, 45351, 9031, 7165, 31033, 8090, 61853, 9483, 7176, 13686, 6669, 9823, 595528, 9913, 69293, 9598, 597362, 59463, 51511, 34765, 7739, 7425, 6334, 59729, 8128, 10116, 9669, 7719, 29159,…	3.30.70.330	GO:0003723, GO:0004535, GO:0046872, GO:0006402, GO:0005634, GO:0005737
IPR024646	Angiomotin, C-terminal	DC2	868131, 10141, 10090, 9595, 7070, 103372, 13616, 9402, 12957, 7668, 9986, 610380, 9258, 7159, 9615, 10181, 30611, 10029, 644223, 43151, 9601, 9606, 225400, 145481, 43179, 7955, 9785, 7029, 9103, 8083, 9544, 9541, 9031, 7165, 283166, 31033, 8090, 634504, 61853, 9483, 981350, 7176, 13686, 9823, 9913, 69293, 712898, 9598, 59463, 7739, 7425, 6334, 59729, 8128, 559295, 10116, 29159, 104421, 9305, 1303…	-	-
IPR006787	Pinin/SDK	DC2	10141, 10090, 9595, 7070, 103372, 13616, 4538, 9402, 12957, 7668, 9986, 610380, 9258, 7159, 9615, 10181, 30611, 10029, 6183, 9601, 9606, 225400, 43179, 7955, 9785, 10228, 9103, 8083, 9544, 9541, 45351, 9031, 31033, 8090, 61853, 9483, 7176, 6669, 9823, 9913, 69293, 9598, 59463, 7739, 79923, 59729, 8128, 10116, 9669, 7719, 29159, 8364, 7897, 9646, 9796, 99883, 7460	-	-
IPR015125	Tumour suppressor p53-binding protein-1 Tudor domain	DC2	10141, 10090, 9595, 103372, 13616, 9402, 12957, 7668, 9986, 610380, 9258, 7159, 9615, 10181, 30611, 10029, 6183, 9601, 9606, 43179, 7955, 9785, 10228, 9103, 9544, 9541, 45351, 9031, 31033, 8090, 61853, 9483, 7176, 13686, 9913, 9598, 597362, 7739, 79923, 59729, 8128, 10116, 9669, 29159, 936046, 9305, 8364, 7897, 9646, 9796, 99883, 28377, 7460	2.30.30.140, 2.30.30.30	-
IPR019023	Lamin-B receptor of TUDOR domain	DC2	10141, 10090, 9595, 29760, 13616, 3694, 9402, 7668, 9986, 9258, 9615, 81972, 10181, 30611, 10029, 9601, 9606, 225400, 43179, 7955, 9785, 9103, 8083, 9544, 9541, 9031, 31033, 61853, 4558, 4555, 9483, 554065, 436017, 9913, 69293, 9598, 59463, 51511, 70448, 59729, 8128, 3702, 10116, 9669, 7719, 104421, 9305, 8364, 7897, 9646, 9796, 99883, 28377	-	-
IPR019466	Matrilin, coiled-coil trimerisation domain	DC2	10141, 10090, 9595, 29760, 13616, 4538, 9402, 9986, 9258, 9615, 10181, 30611, 10029, 9601, 9606, 225400, 43179, 7955, 447217, 9785, 9103, 4081, 5722, 8083, 39947, 9544, 9541, 9031, 31033, 8090, 61853, 4558, 4555, 9483, 1105111, 15368, 3847, 9823, 9913, 69293, 9598, 59463, 59729, 264732, 8128, 3702, 10116, 9669, 436114, 112509, 455488, 9305, 8364, 3988, 7897, 9646, 9796, 99883, 28377	1.20.5.30	-
IPR024658	Kinesin-like, KLP2	DC2	10141, 10090, 9595, 29760, 13616, 88036, 4538, 3694, 4533, 9402, 7668, 9986, 9258, 9615, 81972, 10181, 30611, 10029, 9601, 9606, 225400, 145481, 43179, 7955, 9785, 9103, 4081, 8083, 39947, 9544, 9541, 9031, 31033, 8090, 61853, 4558, 4555, 9483, 400682, 15368, 3847, 9823, 9913, 69293, 1054147, 9598, 59463, 59729, 1068625, 8128, 3702, 10116, 9669, 9305, 8364, 3988, 7897, 9646, 9796, 99883, 28377	-	-
IPR022006	Chromosome passenger complex (CPC) protein INCENP N-terminal	DC2	679716, 10141, 10090, 9595, 9402, 9986, 9615, 10181, 30611, 10029, 9606, 225400, 5671, 43179, 7955, 5660, 5664, 9785, 353153, 9103, 8083, 9544, 9541, 9031, 31033, 8090, 61853, 5693, 9823, 69293, 9598, 999953, 59463, 59729, 981087, 1068625, 8128, 929439, 10116, 1055687, 9305, 8364, 7897, 9646, 9796, 99883, 28377	-	-
IPR006558	LamG-like jellyroll fold	DC2	10141, 10090, 479432, 9595, 452652, 886882, 9986, 319225, 9258, 9615, 10181, 30611, 10029, 1111707, 1111708, 9601, 9606, 225400, 43179, 7955, 100226, 9785, 9103, 156889, 9544, 9541, 9031, 31033, 8090, 61853, 342108, 9483, 9823, 9913, 9598, 59463, 59729, 8128, 10116, 749927, 680198, 9305, 8364, 1133850, 9646, 9796, 28377	-	-
IPR013996	PX-associated, sorting nexin 13	DC2	10141, 10090, 9595, 31234, 13616, 9402, 721032, 9986, 9258, 9615, 10181, 30611, 545124, 9601, 9606, 6239, 6238, 43179, 9785, 9103, 9544, 9541, 9031, 8090, 61853, 9483, 574961, 9823, 9913, 9598, 59463, 59729, 559292, 307796, 10116, 9669, 135651, 9305, 8364, 281687, 7897, 9646, 284812, 9796, 28377, 643680	-	-
IPR000607	Double-stranded RNA-specific adenosine deaminase (DRADA)	DC2	443144, 648999, 10141, 10090, 9595, 1069534, 369723, 13616, 9402, 7668, 9986, 9615, 10181, 30611, 10029, 1163730, 9601, 9606, 225400, 43179, 7955, 1146883, 9785, 863638, 9103, 589924, 8083, 9544, 9541, 31033, 8090, 61853, 9483, 400682, 9823, 644283, 595528, 9913, 1112204, 69293, 9598, 875328, 443254, 59463, 296587, 7739, 59729, 1237085, 8128, 10116, 9669, 29159, 9305, 8364, 7897, 9646, 9796, 9988…	1.10.10.10	GO:0003723, GO:0003726
IPR021934	Sox C-terminal transactivation domain	DC2	10141, 10090, 479437, 479435, 9595, 29760, 31234, 13616, 351745, 9402, 12957, 9986, 1220162, 9615, 10181, 399804, 229533, 30611, 10029, 9601, 9606, 227321, 43179, 7955, 9785, 9103, 946362, 8083, 9544, 9541, 9031, 1028729, 31033, 8090, 61853, 9483, 749414, 9823, 9913, 69293, 572265, 9598, 59463, 7739, 59729, 8128, 656061, 3702, 10116, 9669, 478801, 9305, 8364, 7897, 9646, 99883, 28377	-	-
IPR006552	VWC out	DC2	10141, 7260, 10090, 9595, 13616, 9402, 7217, 9986, 9615, 10181, 30611, 10029, 9601, 9606, 7230, 7238, 225400, 43179, 7220, 7955, 7227, 7222, 9785, 9103, 9544, 9541, 7234, 9031, 31033, 61853, 9483, 9823, 9913, 9598, 59729, 8128, 10116, 46245, 9305, 7245, 7244, 7240, 8364, 7897, 9646, 9796, 99883, 28377	-	-
IPR019486	Argonaute hook domain	DC2	10141, 7260, 10090, 9595, 13616, 9402, 7217, 9986, 9258, 9615, 10181, 30611, 10029, 9601, 9606, 7230, 7238, 225400, 43179, 7220, 7955, 7227, 7222, 9785, 9103, 8083, 9544, 9541, 7234, 45351, 9031, 31033, 8090, 61853, 9483, 7176, 9823, 9913, 69293, 9598, 59463, 7739, 59729, 8128, 10116, 46245, 9305, 7245, 7244, 7240, 8364, 7897, 9646, 9796, 99883, 28377	-	-
IPR008154	Amyloidogenic glycoprotein, extracellular	DC2	10141, 7260, 10090, 9595, 31234, 13616, 9402, 7217, 9986, 9258, 9615, 10181, 30611, 9601, 9606, 7238, 6239, 6238, 225400, 43179, 7220, 7955, 7227, 7222, 9785, 9103, 8083, 9544, 9541, 7234, 9031, 7165, 31033, 8090, 61853, 9483, 9823, 9913, 69293, 9598, 59463, 59729, 8128, 10116, 135651, 46245, 9305, 7244, 8364, 7897, 9646, 9796, 99883, 28377	3.90.570.10, 3.30.1490.140	-
IPR015015	F-actin binding	DC2	10141, 7260, 10090, 9595, 7070, 31234, 13616, 9402, 7217, 7668, 9986, 9258, 7159, 9615, 10181, 30611, 10029, 9601, 9606, 7230, 7238, 6239, 6238, 225400, 43179, 7220, 7955, 7227, 7222, 9785, 9103, 8083, 9544, 9541, 7234, 9031, 31033, 8090, 61853, 9483, 9823, 9913, 69293, 9598, 59463, 59729, 8128, 10116, 135651, 46245, 9305, 7245, 7244, 7240, 8364, 281687, 7897, 9646, 9796, 99883, 28377	1.20.120.330	GO:0004715, GO:0005524, GO:0006468
IPR003606	Pre-SET zinc-binding sub-group	DC2	10141, 7260, 10090, 9595, 29760, 13616, 3694, 9402, 7217, 9986, 9258, 9615, 81972, 10181, 30611, 10029, 9601, 9606, 7230, 7238, 6239, 225400, 43179, 7220, 7955, 7227, 7222, 9785, 9103, 4081, 8083, 9544, 9541, 7234, 9031, 31033, 8090, 61853, 9483, 9823, 9913, 69293, 9598, 59463, 59729, 8128, 3702, 10116, 9669, 46245, 9305, 7245, 7240, 8364, 3988, 7897, 9646, 284812, 9796, 99883, 28377	2.170.270.10	GO:0008270, GO:0018024, GO:0034968, GO:0005634
IPR010933	NADH dehydrogenase subunit 2, C-terminal	DC2	10141, 7260, 10090, 9595, 13616, 7217, 7668, 9986, 9258, 7159, 9615, 10181, 10029, 43151, 9601, 9606, 7230, 7238, 7220, 7955, 7227, 7222, 9785, 9103, 8083, 9544, 9541, 7234, 9031, 7165, 31033, 8090, 61853, 9483, 7176, 9823, 9913, 69293, 9598, 59463, 7739, 59729, 8128, 10116, 9669, 46245, 9305, 7245, 7244, 7240, 8364, 7897, 9646, 9796, 99883, 28377	-	GO:0008137, GO:0006120, GO:0055114
IPR024665	Thrombospondin/cartilage oligomeric matrix protein, coiled-coil domain	DC2	10141, 7260, 10090, 9595, 13616, 9402, 7217, 7668, 9986, 610380, 9258, 7159, 9615, 10181, 30611, 10029, 43151, 9601, 9606, 7230, 7238, 43179, 7220, 7955, 7227, 7222, 9785, 7029, 9103, 8083, 9544, 9541, 7234, 9031, 7165, 31033, 8090, 61853, 9483, 7176, 6669, 9823, 9913, 69293, 9598, 59463, 51511, 59729, 8128, 10116, 7719, 46245, 9305, 7245, 7244, 7240, 8364, 121224, 7897, 9646, 9796, 99883, 28377	1.20.5.10	-
IPR016070	Cytochrome c oxidase subunit VIII/photosystem I reaction centre subunit IX	DC2	10141, 7260, 10090, 9595, 7070, 13616, 9402, 7217, 7668, 9986, 9615, 10181, 30611, 10029, 9601, 9606, 7230, 7238, 225400, 43179, 7220, 7955, 7227, 7222, 9785, 8083, 9544, 9541, 7234, 9031, 8090, 61853, 9483, 7176, 6669, 9823, 9913, 999541, 69293, 9598, 59463, 59729, 10116, 9669, 46245, 7245, 7244, 7240, 13037, 6945, 9646, 99883	4.10.81.10	-
IPR019526	Nuclear respiratory factor-1, activation binding domain	DC2	10141, 7260, 10090, 9595, 7070, 13616, 7217, 12957, 7668, 9986, 7159, 9615, 30611, 10029, 43151, 9601, 9606, 7230, 7238, 225400, 7220, 7955, 7227, 7222, 9785, 9103, 8083, 9544, 9541, 7234, 45351, 9031, 7165, 8090, 61853, 9483, 7176, 13686, 6669, 9823, 69293, 9598, 54126, 59463, 7425, 8128, 9669, 46245, 9305, 7245, 7244, 7240, 13037, 7091, 8364, 121224, 9646, 9796, 99883, 28377	-	-
IPR023421	Axin interactor, dorsalization-associated protein, N-terminal	DC2	10141, 10090, 9595, 13616, 7668, 403677, 9986, 9258, 9615, 164328, 10181, 30611, 9601, 9606, 1094619, 7955, 9785, 564608, 9103, 946362, 8083, 423536, 9544, 9541, 45351, 9031, 31033, 8090, 61853, 9483, 400682, 3067, 81824, 3055, 9823, 9913, 69293, 9598, 59463, 51511, 296587, 7739, 59729, 8128, 10116, 29159, 65071, 9305, 8364, 7897, 9646, 9796, 99883, 28377	1.20.120.360	-
IPR025939	Axin interactor dorsalization-associated protein, C-terminal domain	DC2	10141, 10090, 9595, 13616, 7668, 403677, 9986, 9258, 9615, 164328, 10181, 30611, 10029, 9601, 9606, 1094619, 7955, 2880, 9785, 10228, 564608, 9103, 946362, 8083, 423536, 9544, 9541, 45351, 9031, 31033, 8090, 61853, 9483, 400682, 3067, 554065, 81824, 436017, 3055, 9823, 9913, 69293, 9598, 59463, 51511, 296587, 7739, 70448, 59729, 8128, 10116, 7719, 29159, 65071, 9305, 8364, 7897, 9646, 9796, 99883…	-	-
IPR000562	Fibronectin, type II, collagen-binding	DC2	5851, 10141, 10090, 9595, 13616, 9402, 9986, 9258, 5874, 5875, 9615, 10181, 30611, 10029, 5865, 6183, 9601, 9606, 225400, 159749, 35128, 43179, 7955, 9785, 9103, 946362, 8083, 9544, 9541, 45351, 9031, 31033, 5823, 5825, 8090, 61853, 9483, 436017, 9823, 595528, 126793, 9913, 69293, 9598, 59463, 51511, 34765, 7739, 79923, 36329, 70448, 59729, 8128, 10116, 9669, 44056, 7719, 9305, 8364, 7897, 9646, …	2.10.10.10, 3.40.390.10, 2.80.10.50, 2.10.70.10	-
IPR014882	Cathepsin C exclusion	DC2	5851, 10141, 10090, 9595, 13616, 441375, 9402, 7668, 9986, 9258, 5874, 5875, 9615, 10181, 30611, 10029, 5865, 5762, 6183, 9601, 9606, 184922, 225400, 857967, 43179, 5811, 7955, 237895, 9785, 10228, 353152, 9103, 8083, 423536, 9544, 9541, 9031, 31033, 5823, 5825, 8090, 61853, 9483, 312017, 6669, 9823, 595528, 9913, 69293, 9598, 59463, 51511, 7739, 572307, 598745, 36329, 6334, 59729, 8128, 73239, 1…	2.40.128.80	-
IPR024721	Snurportin-1, N-terminal	DC2	10141, 10090, 9595, 31234, 13616, 9402, 9986, 9258, 7159, 9615, 7209, 10181, 30611, 10029, 6183, 9601, 9606, 6239, 6238, 43179, 684364, 7955, 9785, 10228, 8083, 9544, 9541, 45351, 9031, 7165, 31033, 8090, 9483, 6669, 9823, 595528, 9913, 69293, 6293, 9598, 54126, 59463, 7739, 79923, 8128, 10116, 9669, 29159, 135651, 9305, 13037, 8364, 6945, 281687, 7897, 9646, 9796, 99883	-	GO:0005515
IPR013642	Chloride channel calcium-activated	DC2	10141, 10090, 9595, 7070, 13616, 9402, 7668, 9986, 9258, 7159, 9615, 10181, 30611, 10029, 43151, 9601, 9606, 225400, 43179, 7955, 9785, 10228, 7029, 9103, 9544, 9541, 9031, 7165, 61853, 9483, 7176, 6669, 9823, 9913, 9598, 59463, 51511, 34765, 7739, 10116, 7719, 29159, 9305, 8364, 6945, 121224, 7897, 9646, 9796, 28377	-	-
IPR015394	Domain of unknown function DUF1973	DC2	407976, 10141, 10090, 479432, 9595, 7070, 192952, 13616, 9402, 448385, 7668, 9986, 9258, 7159, 60480, 9615, 10181, 30611, 10029, 187272, 43151, 9601, 9606, 225400, 43179, 7955, 399599, 9785, 10228, 7029, 9103, 9544, 9541, 9031, 7165, 61853, 9483, 7176, 6669, 9823, 9913, 9598, 59463, 51511, 34765, 7739, 402882, 10116, 7719, 29159, 9305, 693973, 8364, 6945, 121224, 60481, 7897, 9646, 9796, 28377	-	-
IPR001875	Death effector domain	DC2	441772, 441771, 441770, 10141, 10090, 9595, 7070, 13616, 9402, 7668, 9986, 9258, 9615, 10181, 30611, 10029, 5762, 9601, 9606, 225400, 43179, 7955, 498213, 498214, 9785, 9103, 5722, 8083, 9544, 9541, 45351, 9031, 758678, 31033, 8090, 61853, 63186, 9483, 269799, 312017, 400682, 284590, 267377, 6669, 9823, 9913, 544712, 69293, 761193, 9598, 59463, 51511, 7739, 290339, 59729, 499229, 452589, 1071383,…	1.10.533.10	GO:0005515, GO:0042981
IPR004191	Integrase, Tn916-type, N-terminal DNA binding	DC2	869209, 1054460, 10141, 208435, 10090, 9595, 568813, 568814, 1130804, 591001, 487214, 13616, 9402, 488223, 9986, 9258, 9615, 516950, 10181, 30611, 10029, 487213, 9601, 9606, 225400, 637909, 866777, 43179, 7955, 9785, 525381, 9103, 8083, 937773, 9544, 9541, 9031, 31033, 981539, 61853, 9483, 585394, 9823, 9913, 69293, 9598, 391295, 391296, 59463, 189423, 210007, 59729, 927666, 645463, 645462, 8128,…	3.30.160.60	GO:0003677, GO:0008907, GO:0015074
IPR013733	Protein-arginine deiminase (PAD), central domain	DC2	10141, 10090, 9595, 413071, 13616, 498257, 9402, 655844, 1213859, 426428, 9986, 9258, 9615, 203124, 10181, 229533, 30611, 10029, 395962, 111780, 9601, 9606, 225400, 43179, 7955, 660122, 9785, 9103, 8083, 9544, 9541, 41431, 482561, 9031, 1028729, 31033, 526221, 8090, 61853, 9483, 9823, 447093, 9913, 544711, 544712, 69293, 9598, 660025, 59463, 7739, 306901, 59729, 246197, 8128, 559297, 559298, 1011…	-	GO:0004668, GO:0005509, GO:0018101, GO:0005737
IPR013530	Protein-arginine deiminase, C-terminal	DC2	861557, 10141, 10090, 9595, 413071, 653446, 13616, 498257, 9402, 655844, 1213859, 426428, 9986, 9258, 9615, 203124, 10181, 229533, 30611, 10029, 395962, 111780, 9601, 9606, 225400, 43179, 7955, 660122, 9785, 9103, 8083, 9544, 9541, 41431, 482561, 9031, 1028729, 31033, 526221, 8090, 61853, 9483, 339724, 9823, 447093, 9913, 544711, 544712, 69293, 9598, 660025, 59463, 7739, 306901, 59729, 246197, 81…	-	GO:0004668, GO:0005509, GO:0005737
IPR004850	Agrin NtA	DC2	10090, 9595, 9402, 7668, 9986, 9615, 10029, 9601, 9606, 225400, 43179, 321967, 7955, 498216, 10228, 9103, 8083, 9544, 45351, 9031, 31033, 61853, 9483, 568703, 568704, 9823, 9913, 69293, 9598, 998820, 110662, 7739, 6334, 59729, 8128, 10116, 7719, 29159, 999378, 8364, 7897, 543734, 9646, 99883, 28377	2.40.50.120	GO:0043236, GO:0007213, GO:0043113, GO:0005605
IPR021406	Mediator complex, subunit Med25, NR box	DC2	10090, 9595, 13616, 9402, 9986, 9615, 10181, 30611, 10029, 9606, 7238, 225400, 43179, 7220, 7227, 39947, 9544, 9541, 45351, 61853, 9483, 9823, 9913, 59463, 10116, 9669, 7245, 7240, 8364, 9646, 9796	-	-
IPR015123	Bcr-Abl oncoprotein oligomerisation	DC2	10141, 10090, 9595, 103372, 13616, 9402, 7217, 12957, 610380, 9258, 9615, 10181, 10029, 9601, 9606, 7955, 9785, 9103, 8083, 9031, 31033, 8090, 61853, 9483, 13686, 69293, 9598, 7425, 59729, 8128, 104421, 13037, 7091, 8364, 7897, 99883, 28377, 7460	4.10.280.30	GO:0004674, GO:0005096, GO:0006468, GO:0007165
IPR007671	Selenoprotein P, N-terminal	DC2	10141, 10090, 103372, 13616, 12957, 7668, 9258, 7159, 9615, 7209, 10181, 10029, 43151, 9601, 9606, 7955, 9785, 9103, 8083, 45351, 9031, 7165, 31033, 8090, 6279, 7176, 9823, 9913, 69293, 6293, 54126, 59463, 7739, 7425, 6334, 59729, 8128, 10116, 9669, 104421, 9305, 8364, 6945, 7897, 9646, 9796, 99883, 28377, 7460	-	GO:0008430
IPR015115	Centromere protein Cenp-B, dimerisation domain	DC2	10141, 10090, 13616, 9258, 10181, 229533, 30611, 10029, 9606, 225400, 43179, 9785, 9544, 526221, 61853, 9483, 9823, 9598, 59463, 6334, 10116, 9305, 9646, 9796	-	GO:0003677, GO:0003682, GO:0006355, GO:0000775, GO:0005634
IPR018952	2'-5'-oligoadenylate synthetase 1, domain 2/C-terminal	DC2	10141, 10090, 290397, 9595, 13616, 9402, 1005058, 9986, 9615, 10181, 30611, 10029, 504472, 9601, 9606, 347834, 225400, 43179, 420662, 323097, 755732, 314565, 9785, 926566, 504832, 1031710, 9544, 9541, 45351, 9031, 61853, 9483, 400682, 266779, 379731, 81824, 3055, 9823, 9913, 9598, 400668, 339670, 502025, 59463, 7739, 5786, 59729, 296591, 398577, 10116, 9669, 7719, 29159, 522306, 106370, 9305, 789…	1.10.1410.20	-
IPR019316	G8 domain	DC2	10141, 523841, 10090, 9595, 13616, 9402, 7668, 480224, 9986, 383372, 9258, 9615, 391595, 44689, 10181, 30611, 10029, 395962, 395965, 349521, 5762, 6183, 9601, 9606, 225400, 43179, 504728, 13642, 323097, 323098, 326427, 7955, 324602, 357808, 9785, 530564, 9103, 946362, 8083, 9544, 9541, 41431, 45351, 9031, 521674, 31033, 526227, 8090, 61853, 9483, 312017, 400682, 3067, 554065, 81824, 436017, 3055,…	-	-
IPR011945	Predicted HAD-superfamily phosphatase, subfamily IA/Epoxide hydrolase, N-terminal	DC2	10141, 10090, 9595, 31234, 13616, 9402, 7668, 9986, 9258, 279238, 224911, 9615, 10181, 30611, 10029, 395960, 9601, 9606, 6239, 6238, 225400, 258594, 43179, 317655, 316057, 316056, 316055, 316058, 675635, 1146883, 9785, 10228, 450851, 9103, 509190, 9544, 9541, 45351, 9031, 526225, 61853, 9483, 190650, 400682, 114615, 9823, 9913, 9598, 54126, 59463, 51511, 34765, 7739, 59729, 288000, 228405, 652103…	3.40.50.1000, 1.10.150.240	-
IPR001073	Complement C1q protein	DC3	929556, 759362, 281309, 10141, 936156, 10090, 9595, 375451, 288681, 103372, 13616, 9402, 315730, 12957, 7668, 9986, 610380, 9258, 632292, 9615, 391595, 315749, 10181, 30611, 10029, 6183, 9601, 9606, 592021, 315750, 225400, 1392, 1094619, 696281, 43179, 323097, 324057, 545693, 7955, 714359, 768704, 9785, 926562, 504832, 7029, 637380, 1031710, 9103, 983544, 8083, 361100, 405535, 405534, 405531, 405…	2.60.120.40	-
IPR008983	Tumour necrosis factor-like domain	DC3	929556, 759362, 441772, 5851, 281309, 10141, 7260, 936156, 10090, 9595, 7070, 886882, 31234, 375451, 288681, 103372, 13616, 9402, 7217, 315730, 12957, 7668, 985665, 9986, 610380, 9258, 7159, 632292, 383629, 9615, 391595, 44689, 293826, 315749, 10181, 30611, 10029, 349520, 880724, 6183, 43151, 9601, 9606, 592021, 7230, 7238, 6239, 6238, 315750, 225400, 1392, 1064592, 760011, 1094619, 1094508, 6962…	2.60.120.40	GO:0005515
IPR013568	SEFIR	DC3	10141, 10090, 479437, 9595, 192952, 31234, 1069534, 1069533, 684738, 715451, 103372, 13616, 243090, 9402, 12957, 7668, 9986, 610380, 9258, 9615, 7209, 10181, 30611, 10029, 446462, 349520, 9601, 9606, 6239, 6238, 225400, 43179, 1132496, 7955, 521097, 203119, 709991, 9785, 768486, 10228, 640081, 9103, 324925, 8083, 397945, 361100, 937777, 9544, 9541, 45351, 745277, 610130, 9031, 243275, 756499, 693…	-	-
IPR022701	Glycosyltransferase family 1, N-terminal	DC3	351348, 443143, 443144, 10141, 7260, 290398, 10090, 9595, 13616, 9402, 7217, 7668, 316067, 480224, 717231, 383372, 9258, 7159, 889378, 9615, 203122, 10181, 30611, 10029, 187272, 396595, 349521, 43151, 9601, 9606, 7230, 7238, 225400, 43179, 326427, 651182, 7220, 7955, 7227, 377629, 324602, 357808, 7222, 9785, 338963, 9103, 8083, 12968, 9544, 9541, 7234, 45351, 9031, 7165, 177437, 177439, 8090, 618…	-	-
IPR010507	Zinc finger, MYM-type	DC3	429572, 10141, 7260, 10090, 9595, 7070, 889513, 103372, 13616, 9402, 7217, 399549, 12957, 9986, 439386, 610380, 9258, 7159, 9615, 293826, 10181, 30611, 10029, 1056495, 9601, 9606, 7230, 7238, 945712, 225400, 195102, 195103, 681645, 696281, 43179, 425944, 7220, 7955, 7227, 2880, 203119, 330779, 273063, 7222, 1041930, 427317, 427318, 9785, 9103, 425104, 8083, 397948, 9544, 9541, 7234, 9031, 31033, …	-	GO:0008270
IPR013659	Adenosine/AMP deaminase N-terminal	DC3	7260, 9595, 7070, 103372, 13616, 9402, 7217, 12957, 7668, 610380, 9258, 7159, 9615, 44689, 10181, 30611, 43151, 9601, 9606, 7230, 7238, 43179, 13642, 7220, 7955, 7227, 7222, 578457, 9785, 9103, 8083, 9544, 7234, 9031, 7165, 31033, 8090, 61853, 9483, 936435, 7176, 13686, 6669, 9823, 595528, 69293, 1054147, 9598, 597362, 7739, 7425, 5786, 59729, 8128, 29159, 104421, 46245, 9305, 7245, 7244, 7240, 1…	-	GO:0005615
IPR018785	Cysteine-rich domain, DPF-motif	DC3	10141, 7260, 10090, 31234, 103372, 13616, 9402, 7217, 12957, 9986, 610380, 9258, 9615, 7209, 10181, 30611, 10029, 9601, 9606, 7230, 7238, 6239, 43179, 7220, 7955, 7227, 7222, 9785, 10228, 564608, 9103, 8083, 423536, 9544, 9541, 7234, 45351, 9031, 31033, 8090, 61853, 9483, 6279, 400682, 7176, 3067, 6669, 3055, 9823, 595528, 9913, 69293, 6293, 9598, 54126, 59463, 51511, 7739, 59729, 8128, 9669, 771…	-	-
IPR024608	Smad anchor for receptor activation, Smad-binding domain	DC3	10141, 7260, 10090, 9595, 7070, 13616, 7217, 12957, 610380, 7159, 9615, 30611, 10029, 43151, 9601, 9606, 7230, 7238, 225400, 43179, 7220, 7955, 7227, 7222, 9785, 7029, 9103, 8083, 9544, 9541, 7234, 9031, 7165, 61853, 9483, 7176, 13686, 9823, 9913, 69293, 9598, 59463, 7739, 59729, 8128, 10116, 9669, 46245, 9305, 7245, 7244, 7240, 8364, 6945, 121224, 7897, 9646, 9796, 99883, 28377, 7460	4.10.720.10	-
IPR019536	Usher syndrome type-1C protein-binding protein 1, PDZ domain	DC3	10141, 7260, 10090, 9595, 7070, 103372, 13616, 9402, 7217, 12957, 7668, 9986, 610380, 9258, 9615, 10181, 30611, 10029, 6183, 9601, 9606, 7230, 7238, 225400, 43179, 7220, 7955, 7227, 7222, 9785, 10228, 7029, 9103, 8083, 9544, 9541, 7234, 9031, 61853, 9483, 13686, 6669, 9823, 9913, 9598, 59463, 7739, 59729, 10116, 9669, 29159, 104421, 46245, 9305, 7245, 7244, 7240, 8364, 6945, 121224, 7897, 9646, 9…	-	-
IPR000187	Corticotropin-releasing factor, CRF	DC3	10141, 7260, 10090, 9595, 7070, 103372, 13616, 9402, 7217, 12957, 9986, 610380, 9258, 9615, 10181, 30611, 10029, 43151, 9601, 9606, 7230, 7238, 225400, 1094619, 43179, 861208, 7220, 7955, 7227, 7222, 9785, 7029, 4081, 8083, 9544, 9541, 7234, 9031, 7165, 31033, 8090, 61853, 9483, 312017, 13686, 9823, 9913, 69293, 9598, 59463, 7739, 7425, 79923, 59729, 1071381, 186497, 8128, 521011, 10116, 104421, …	-	GO:0005179, GO:0005576
IPR019082	Neurogenic mastermind-like, N-terminal	DC3	10141, 7260, 10090, 9595, 7070, 13616, 9402, 7217, 12957, 610380, 9258, 9615, 10181, 30611, 10029, 43151, 9606, 7230, 7238, 43179, 7220, 7955, 7227, 7222, 9785, 7029, 8083, 9544, 7234, 45351, 9031, 31033, 61853, 9483, 7176, 13686, 6669, 9823, 9913, 69293, 9598, 51511, 7739, 7425, 59729, 8128, 7719, 29159, 46245, 9305, 7245, 7244, 7240, 7091, 8364, 6945, 121224, 7897, 9646, 9796, 99883, 7460	-	GO:0003713, GO:0007219, GO:0045944, GO:0016607
IPR018882	Calmodulin-binding domain C0, NMDA receptor, NR1 subunit	DC3	10141, 7260, 10090, 9595, 7070, 103372, 9402, 7217, 12957, 610380, 7159, 9615, 10181, 30611, 10029, 43151, 9606, 7230, 7238, 43179, 7220, 7955, 7227, 7222, 9103, 8083, 9544, 9541, 7234, 45351, 9031, 7165, 31033, 8090, 61853, 9483, 7176, 13686, 6669, 9913, 69293, 9598, 7739, 59729, 8128, 10116, 29159, 104421, 46245, 9305, 7245, 7244, 7240, 13037, 7091, 8364, 6945, 121224, 9646, 9796, 99883, 28377,…	-	-
IPR012883	ERp29, N-terminal	DC3	10141, 7260, 10090, 9595, 7070, 103372, 13616, 9402, 7217, 12957, 9986, 610380, 9258, 7159, 9615, 10181, 30611, 10029, 43151, 9601, 9606, 7230, 7238, 225400, 43179, 7220, 7227, 7222, 9785, 7029, 9103, 423536, 9544, 9541, 7234, 9031, 7165, 61853, 9483, 7176, 6669, 81824, 3055, 9823, 9913, 9598, 59463, 34765, 7739, 7425, 59729, 10116, 29159, 104421, 46245, 9305, 7245, 7244, 7240, 13037, 7091, 8364,…	3.40.30.10	GO:0009306, GO:0005788
IPR022110	Casc1 domain	DC3	10141, 7260, 10090, 9595, 7070, 103372, 9402, 7217, 12957, 7668, 9986, 610380, 9258, 7159, 9615, 10181, 30611, 10029, 43151, 9601, 9606, 7230, 7238, 43179, 7220, 7955, 7227, 7222, 9785, 10228, 7029, 9103, 9544, 9541, 7234, 45351, 9031, 7165, 61853, 7176, 13686, 9913, 9598, 59463, 51511, 7739, 7425, 10116, 7719, 29159, 104421, 46245, 9305, 7245, 7244, 7240, 13037, 7091, 121224, 7897, 9646, 9796, 7…	-	-
IPR018586	Brinker DNA-binding domain	DC3	10141, 7260, 10090, 9595, 7070, 31234, 103372, 13616, 9402, 7217, 12957, 7668, 403677, 610380, 9615, 164328, 10181, 30611, 10029, 43151, 9601, 9606, 7230, 7238, 6239, 225400, 43179, 7220, 7227, 7222, 9785, 7029, 9103, 8083, 9544, 9541, 7234, 7165, 61853, 400682, 7176, 13686, 9823, 9913, 69293, 9598, 54126, 59463, 7425, 8128, 10116, 65071, 104421, 135651, 46245, 9305, 7245, 7244, 7240, 13037, 7091…	-	-
IPR007588	Zinc finger, FLYWCH-type	DC3	10141, 7260, 10090, 9595, 7070, 31234, 103372, 9402, 7217, 12957, 7668, 9986, 610380, 9258, 7159, 9615, 7209, 164328, 10181, 30611, 10029, 6183, 43151, 9601, 9606, 7230, 7238, 6239, 6238, 225400, 1094619, 43179, 7220, 7227, 7222, 9785, 7029, 423536, 9544, 9541, 7234, 7165, 61853, 9483, 6279, 7176, 6669, 9823, 9913, 6293, 9598, 54126, 59463, 7739, 7425, 79923, 6334, 10116, 7719, 29159, 65071, 1044…	-	-
IPR006052	Tumour necrosis factor	DC3	10141, 7260, 10090, 9595, 7070, 103372, 13616, 9402, 7217, 12957, 7668, 9986, 610380, 9258, 7159, 9615, 10181, 30611, 10029, 360102, 43151, 9601, 9606, 7230, 7238, 225400, 43179, 7220, 7955, 7227, 377628, 7222, 9785, 7029, 637382, 637385, 637386, 632, 9103, 8083, 386656, 9544, 9541, 7234, 45351, 9031, 7165, 31033, 8090, 61853, 9483, 7176, 13686, 6669, 9823, 857087, 9913, 69293, 9598, 59463, 51511…	2.60.120.40	GO:0005164, GO:0006955, GO:0016020
IPR001526	CD59 antigen	DC3	10141, 7260, 10090, 9595, 31234, 13616, 9402, 9986, 9258, 9615, 10181, 30611, 10029, 9601, 9606, 7238, 225400, 43179, 7220, 7955, 7227, 9785, 9103, 8083, 9544, 9541, 7234, 45351, 9031, 7165, 31033, 8090, 61853, 9483, 7176, 13686, 6669, 9823, 9913, 69293, 9598, 59463, 51511, 7739, 6334, 59729, 8128, 10116, 9669, 7719, 29159, 135651, 46245, 9305, 7245, 7244, 7240, 7091, 8364, 9646, 9796, 99883, 283…	2.10.60.10	-
IPR006208	Cystine knot	DC3	10141, 10090, 9595, 7070, 31234, 13616, 9402, 7668, 9986, 9258, 7159, 9615, 7209, 10181, 30611, 10029, 9601, 9606, 7230, 6239, 6238, 225400, 43179, 7955, 7227, 7222, 9785, 7029, 9103, 8083, 9544, 9541, 45351, 9031, 7165, 31033, 8090, 61853, 9483, 6279, 7176, 13686, 6669, 9823, 9913, 69293, 9598, 59463, 51511, 7739, 6334, 59729, 8128, 10116, 9669, 7719, 29159, 135651, 46245, 9305, 7244, 13037, 709…	2.10.90.10	-
IPR015116	Cdc42 binding domain like	DC3	10141, 10090, 9595, 7070, 31234, 103372, 13616, 9402, 12957, 7668, 9986, 610380, 9258, 7159, 9615, 7209, 10181, 30611, 10029, 43151, 9601, 9606, 6239, 6238, 225400, 43179, 7955, 9785, 7029, 9103, 8083, 9544, 9541, 9031, 7165, 31033, 8090, 61853, 9483, 6279, 13686, 6669, 9823, 9913, 69293, 6293, 9598, 54126, 59463, 51511, 34765, 7739, 7425, 79923, 59729, 8128, 10116, 9669, 7719, 104421, 135651, 93…	4.10.680.10	-
IPR012561	Ferlin B-domain	DC3	10141, 10090, 9595, 7070, 31234, 103372, 13616, 9402, 12957, 7668, 9986, 610380, 9258, 9615, 7209, 10181, 30611, 10029, 6183, 9601, 9606, 6239, 6238, 225400, 43179, 7955, 9785, 10228, 7029, 9103, 946362, 8083, 9544, 9541, 45351, 9031, 7165, 31033, 8090, 61853, 9483, 6279, 400682, 7176, 13686, 9823, 595528, 9913, 69293, 6293, 9598, 54126, 59463, 51511, 34765, 7739, 7425, 79923, 59729, 8128, 10116,…	-	GO:0016021
IPR025223	S1-like RNA binding domain	DC3	10141, 10090, 9595, 7070, 31234, 103372, 13616, 9402, 12957, 7668, 9986, 610380, 9258, 7159, 9615, 7209, 10181, 30611, 10029, 6183, 43151, 9601, 9606, 6239, 6238, 225400, 43179, 7955, 9785, 9103, 8083, 9544, 9541, 9031, 7165, 31033, 8090, 61853, 9483, 6279, 7176, 3067, 13686, 6669, 9823, 9913, 69293, 6293, 9598, 54126, 59463, 7425, 59729, 8128, 10116, 9669, 29159, 104421, 135651, 9305, 13037, 709…	-	-
IPR015047	Domain of unknown function DUF1866	DC3	10141, 10090, 9595, 7070, 31234, 103372, 13616, 9402, 12957, 7668, 9986, 610380, 9258, 7159, 9615, 7209, 10181, 30611, 10029, 43151, 9601, 9606, 6239, 6238, 225400, 43179, 7955, 7227, 9785, 7029, 9103, 8083, 9544, 9541, 45351, 9031, 7165, 31033, 8090, 61853, 9483, 6279, 400682, 7176, 13686, 6669, 9823, 9913, 69293, 6293, 9598, 54126, 59463, 7739, 7425, 6334, 59729, 481877, 8128, 10116, 9669, 7719…	3.30.70.330	-
IPR000519	P-type trefoil	DC3	10141, 10090, 9595, 7070, 31234, 103372, 13616, 9402, 12957, 7668, 403677, 9986, 610380, 9258, 7159, 9615, 7209, 164328, 10181, 30611, 10029, 6183, 43151, 9601, 9606, 6239, 6238, 225400, 1094619, 43179, 7955, 9785, 10228, 7029, 564608, 9103, 946362, 8083, 12968, 9544, 9541, 45351, 9031, 7165, 31033, 8090, 61853, 9483, 6279, 400682, 7176, 13686, 554065, 6669, 81824, 9823, 595528, 9913, 69293, 6293…	4.10.110.10	-
IPR007397	F-box associated (FBA) domain	DC3	10141, 10090, 9595, 7070, 31234, 103372, 13616, 88036, 9402, 12957, 7668, 394503, 9986, 610380, 9258, 9615, 7209, 10181, 30611, 10029, 9601, 9606, 6239, 6238, 225400, 159749, 35128, 145481, 43179, 13642, 7955, 9785, 10228, 7029, 9103, 8083, 9544, 9541, 9031, 31033, 8090, 61853, 9483, 6279, 312017, 743722, 13686, 554065, 6669, 9823, 9913, 69293, 1054147, 6293, 9598, 54126, 59463, 7739, 7425, 59729…	2.60.120.260	GO:0030163
IPR024783	Transducer of regulated CREB activity, N-terminal	DC3	10141, 7260, 10090, 9595, 31234, 13616, 9402, 7217, 12957, 7668, 9986, 610380, 9615, 7209, 10181, 30611, 6183, 9601, 9606, 7230, 7238, 6239, 43179, 7220, 7955, 7227, 7222, 9785, 7029, 8083, 9544, 7234, 45351, 9031, 31033, 8090, 61853, 9483, 6279, 6669, 9823, 9913, 69293, 6293, 9598, 59463, 51511, 7739, 7425, 79923, 8128, 10116, 7719, 29159, 104421, 135651, 46245, 7245, 7244, 7240, 13037, 7091, 83…	-	GO:0008140, GO:0051289
IPR014885	VASP tetramerisation	DC3	10141, 7260, 10090, 9595, 7070, 103372, 13616, 9402, 7217, 12957, 7668, 9986, 610380, 9258, 7159, 9615, 7209, 44689, 10181, 30611, 6183, 43151, 9601, 9606, 7238, 225400, 43179, 13642, 7220, 7955, 7227, 7222, 9785, 9103, 8083, 9544, 9541, 9031, 7165, 31033, 8090, 61853, 9483, 6279, 7176, 9913, 69293, 6293, 9598, 59463, 7425, 5786, 59729, 8128, 10116, 9669, 29159, 104421, 46245, 9305, 7245, 7244, 7…	-	-
IPR019535	NMDA receptor-regulated gene protein 2	DC3	10141, 7260, 10090, 9595, 7070, 103372, 13616, 9402, 7217, 12957, 7668, 403677, 9986, 610380, 9258, 7159, 9615, 7209, 44689, 164328, 10181, 30611, 10029, 5762, 6183, 43151, 9601, 9606, 7230, 7238, 225400, 43179, 13642, 7220, 7955, 7227, 7222, 9785, 7029, 9103, 8083, 9544, 9541, 7234, 45351, 9031, 31033, 8090, 61853, 9483, 6279, 7176, 13686, 6669, 9823, 9913, 69293, 1054147, 9598, 59463, 7739, 578…	-	-
IPR018123	WWE domain, subgroup	DC3	10141, 7260, 10090, 9595, 7070, 103372, 13616, 9402, 7217, 12957, 9986, 610380, 9258, 7159, 9615, 10181, 30611, 10029, 9601, 9606, 7230, 7238, 6239, 6238, 43179, 7220, 7955, 7227, 7222, 9785, 9103, 8083, 9544, 9541, 7234, 9031, 31033, 8090, 61853, 9483, 13686, 6669, 9823, 9913, 69293, 9598, 59463, 7739, 7425, 59729, 8128, 10116, 9669, 104421, 135651, 46245, 9305, 7245, 7244, 7240, 8364, 121224, 2…	-	GO:0008270
IPR003127	Sorbin-like	DC3	10141, 7260, 10090, 9595, 7070, 31234, 103372, 13616, 9402, 7217, 12957, 7668, 9986, 610380, 9258, 9615, 10181, 30611, 10029, 9601, 9606, 7230, 6239, 6238, 225400, 43179, 7220, 7955, 7227, 9785, 9103, 8083, 9544, 9541, 7234, 9031, 7165, 31033, 8090, 61853, 9483, 7176, 13686, 9823, 9913, 69293, 9598, 59463, 7425, 59729, 8128, 10116, 9669, 29159, 104421, 135651, 46245, 9305, 7245, 7244, 7091, 8364,…	-	-
IPR014815	PLC-beta, C-terminal	DC3	10141, 10090, 9595, 103372, 13616, 9402, 7217, 12957, 7668, 9986, 610380, 9258, 7159, 9615, 10181, 30611, 10029, 43151, 9601, 9606, 7230, 6238, 225400, 43179, 7220, 7955, 7227, 9785, 10228, 9103, 8083, 9544, 9541, 9031, 7165, 31033, 8090, 61853, 9483, 7176, 13686, 9823, 9913, 69293, 9598, 59463, 51511, 7425, 59729, 8128, 10116, 9669, 7719, 104421, 1109443, 135651, 46245, 9305, 7245, 7244, 7240, 7…	1.20.1230.10	GO:0004435, GO:0005509, GO:0016042
IPR012848	Propeptide, peptidase A1	DC3	10141, 7260, 10090, 9595, 7070, 31234, 103372, 13616, 9402, 12957, 9986, 610380, 9258, 7159, 9615, 10181, 30611, 10029, 6183, 9601, 9606, 7230, 7238, 6239, 6238, 225400, 43179, 7220, 7955, 7227, 7222, 9785, 9103, 8083, 9544, 9541, 45351, 9031, 31033, 8090, 61853, 9483, 6279, 7176, 9823, 9913, 69293, 6293, 9598, 59463, 51511, 7739, 7425, 79923, 59729, 8128, 10116, 9669, 135651, 9305, 7245, 7244, 7…	2.40.70.10	GO:0004190, GO:0006508
IPR014930	Myotonic dystrophy protein kinase, coiled coil	DC3	10141, 7260, 10090, 9595, 7070, 31234, 103372, 13616, 9402, 7217, 12957, 9986, 9258, 7159, 9615, 7209, 10181, 30611, 10029, 9601, 9606, 7230, 7238, 225400, 43179, 7220, 7955, 7227, 7222, 9785, 7029, 9103, 8083, 9544, 9541, 45351, 9031, 7165, 31033, 8090, 61853, 9483, 6279, 7176, 13686, 6669, 9823, 9913, 69293, 6293, 9598, 54126, 59463, 51511, 6334, 59729, 8128, 10116, 7719, 46245, 9305, 7245, 724…	1.20.5.340	GO:0004674, GO:0005524, GO:0006468
IPR015143	L27-1	DC3	10141, 7260, 10090, 9595, 7070, 31234, 103372, 13616, 9402, 7217, 12957, 9986, 9258, 7159, 9615, 7209, 10181, 30611, 6183, 9601, 9606, 7230, 7238, 6239, 6238, 225400, 43179, 7220, 7955, 7227, 7222, 9785, 7029, 946362, 8083, 9544, 9541, 7234, 45351, 9031, 7165, 31033, 8090, 61853, 9483, 6279, 400682, 7176, 13686, 81824, 9823, 69293, 6293, 9598, 54126, 51511, 34765, 7739, 79923, 6334, 59729, 8128, …	1.10.287.470	-
IPR015063	Domain of unknown function DUF1873	DC3	10141, 7260, 10090, 9595, 7070, 13616, 9402, 7217, 7668, 9986, 9258, 9615, 7209, 10181, 30611, 10029, 43151, 9601, 9606, 7230, 7238, 225400, 43179, 684364, 7220, 7955, 7227, 7222, 9785, 7029, 9103, 8083, 9544, 9541, 7234, 45351, 9031, 7165, 31033, 8090, 61853, 9483, 6279, 400682, 7176, 3067, 6669, 3055, 9823, 9913, 69293, 6293, 9598, 59463, 1209962, 51511, 34765, 7739, 5786, 59729, 8128, 10116, 9…	-	-
IPR003315	Rabphilin-3A effector, zinc-binding	DC3	10141, 7260, 10090, 9595, 7070, 31234, 103372, 13616, 9402, 7217, 7668, 9986, 610380, 9258, 9615, 7209, 10181, 30611, 10029, 6183, 9601, 9606, 7230, 7238, 6239, 6238, 225400, 43179, 7220, 7955, 7227, 7222, 9785, 10228, 9103, 9544, 9541, 7234, 45351, 9031, 31033, 8090, 61853, 9483, 6669, 9823, 9913, 69293, 9598, 54126, 59463, 7739, 79923, 6334, 59729, 8128, 10116, 9669, 7719, 29159, 104421, 135651…	3.30.40.10	-
IPR009738	BAT2, N-terminal	DC3	10141, 7260, 10090, 9595, 7070, 31234, 13616, 88036, 9402, 7217, 12957, 7668, 9986, 610380, 9258, 9615, 7209, 164328, 10181, 30611, 10029, 6183, 9601, 9606, 7238, 6239, 6238, 225400, 145481, 43179, 7220, 7955, 7227, 7222, 9785, 10228, 564608, 9103, 4081, 8083, 9544, 9541, 7234, 45351, 9031, 7165, 31033, 8090, 61853, 9483, 6279, 3067, 13686, 554065, 6669, 9823, 9913, 69293, 6293, 9598, 54126, 5946…	-	-
IPR025220	NFRKB winged helix-like domain	DC3	10141, 7260, 10090, 9595, 7070, 103372, 13616, 9402, 7217, 12957, 7668, 9986, 610380, 9258, 7159, 9615, 10181, 30611, 9601, 9606, 7230, 7238, 43179, 7220, 7955, 7227, 7222, 9785, 7029, 9103, 946362, 8083, 9544, 9541, 7234, 9031, 31033, 8090, 61853, 9483, 400682, 13686, 595528, 9913, 69293, 9598, 59463, 51511, 7739, 59729, 8128, 10116, 7719, 29159, 104421, 46245, 9305, 7245, 7244, 7240, 13037, 836…	-	-
IPR024785	Transducer of regulated CREB activity, C-terminal	DC3	10141, 7260, 10090, 9595, 7070, 103372, 13616, 9402, 12957, 7668, 9986, 610380, 7159, 9615, 10181, 30611, 10029, 9601, 9606, 7230, 225400, 43179, 7220, 7955, 7227, 7222, 9785, 9103, 8083, 9544, 9541, 45351, 9031, 7165, 31033, 8090, 61853, 9483, 13686, 6669, 9823, 9913, 69293, 9598, 59463, 7739, 7425, 59729, 8128, 10116, 29159, 104421, 46245, 9305, 7245, 7244, 13037, 8364, 6945, 121224, 7897, 9646…	-	-
IPR009109	Ran-GTPase activating protein 1, C-terminal	DC3	10141, 7260, 10090, 9595, 7070, 103372, 13616, 9402, 7217, 12957, 7668, 9986, 610380, 9258, 7159, 9615, 10181, 30611, 10029, 43151, 9601, 9606, 7230, 43179, 7955, 7222, 9785, 10228, 7029, 9103, 8083, 9544, 9541, 7234, 9031, 7165, 31033, 8090, 61853, 9483, 400682, 13686, 6669, 9823, 9913, 69293, 9598, 59463, 34765, 7739, 7425, 59729, 8128, 10116, 7719, 29159, 104421, 46245, 9305, 7244, 7091, 8364,…	1.25.40.200	GO:0005098, GO:0007165
IPR021394	Mediator complex, subunit Med25, PTOV activation and synapsin 2	DC3	10141, 7260, 10090, 9595, 7070, 13616, 9402, 7217, 12957, 7668, 9986, 610380, 9258, 9615, 10181, 30611, 10029, 9601, 9606, 7230, 7238, 225400, 43179, 7220, 7955, 7227, 7222, 9785, 10228, 7029, 8083, 9544, 9541, 7234, 45351, 31033, 8090, 61853, 9483, 400682, 13686, 6669, 9823, 9913, 69293, 9598, 59463, 34765, 7739, 7425, 8128, 10116, 9669, 29159, 104421, 46245, 7245, 7244, 7240, 13037, 7091, 8364,…	-	-
IPR024583	Domain of unknown function DUF3451	DC3	10141, 7260, 10090, 9595, 7070, 103372, 13616, 9402, 7217, 12957, 9986, 610380, 9258, 7159, 9615, 10181, 30611, 10029, 9601, 9606, 7230, 7238, 225400, 5671, 43179, 7220, 7955, 7227, 5660, 5664, 7222, 9785, 9103, 8083, 9544, 9541, 7234, 9031, 7165, 31033, 8090, 61853, 9483, 7176, 13686, 6669, 9823, 9913, 69293, 9598, 59463, 7425, 59729, 981087, 8128, 929439, 10116, 104421, 46245, 9305, 7245, 7244,…	-	-
IPR018533	Forkhead box protein, C-terminal	DC3	10141, 10090, 9595, 7070, 103372, 13616, 9402, 7217, 12957, 7668, 9986, 610380, 7159, 9615, 10181, 30611, 10029, 43151, 9601, 9606, 7230, 7238, 225400, 43179, 7220, 7955, 7227, 7222, 9785, 8083, 9544, 9541, 45351, 9031, 7165, 31033, 8090, 61853, 9483, 7176, 13686, 6669, 9823, 9913, 69293, 9598, 59463, 51511, 7739, 59729, 8128, 10116, 7719, 29159, 104421, 46245, 9305, 7245, 7244, 7240, 13037, 7091…	-	-
IPR026905	Protein ASX-like, PHD domain	DC3	10141, 7260, 10090, 9595, 7070, 103372, 13616, 9402, 7217, 12957, 7668, 9986, 610380, 9258, 7159, 9615, 10181, 30611, 10029, 43151, 9601, 9606, 7230, 225400, 43179, 7220, 7955, 7227, 7222, 9785, 9103, 8083, 9544, 9541, 7234, 9031, 31033, 8090, 61853, 9483, 6669, 9823, 9913, 69293, 9598, 59463, 7739, 59729, 8128, 10116, 9669, 104421, 46245, 9305, 7245, 7244, 7240, 13037, 8364, 6945, 121224, 7897, …	-	GO:0003677
IPR022154	Trafficking kinesin-binding protein domain	DC3	679716, 10141, 7260, 10090, 9595, 7070, 13616, 9402, 7217, 12957, 7668, 9986, 610380, 9258, 7159, 9615, 10181, 30611, 10029, 43151, 9601, 9606, 7230, 7238, 225400, 43179, 7220, 7955, 7227, 7222, 9785, 7029, 9103, 8083, 9544, 9541, 7234, 9031, 7165, 31033, 8090, 61853, 9483, 7176, 13686, 9823, 9913, 69293, 9598, 999953, 59463, 7739, 59729, 8128, 10116, 9669, 104421, 46245, 9305, 7245, 7244, 13037,…	-	-
IPR017893	DBB domain	DC3	10141, 7260, 10090, 9595, 7070, 13616, 9402, 7217, 12957, 7668, 9986, 610380, 9258, 9615, 10181, 30611, 10029, 6183, 43151, 9601, 9606, 7230, 7238, 225400, 43179, 7220, 7955, 7227, 7222, 9785, 7029, 9103, 8083, 9544, 9541, 7234, 9031, 7165, 31033, 8090, 61853, 9483, 7176, 6669, 9823, 9913, 69293, 9598, 7739, 59729, 8128, 10116, 9669, 29159, 104421, 46245, 9305, 7245, 7244, 7240, 13037, 7091, 8364…	-	-
IPR022207	Genetic suppressor element-like	DC3	10141, 7260, 10090, 9595, 7070, 103372, 13616, 9402, 7217, 12957, 610380, 9258, 7159, 9615, 10181, 30611, 10029, 43151, 9601, 9606, 7230, 7238, 225400, 43179, 7220, 7955, 7227, 7222, 9785, 7029, 9103, 8083, 9544, 7234, 9031, 7165, 31033, 8090, 61853, 9483, 7176, 13686, 9823, 9913, 69293, 9598, 59463, 7739, 59729, 8128, 10116, 9669, 29159, 104421, 46245, 9305, 7245, 7244, 7240, 13037, 7091, 8364, …	-	-
IPR022102	Holliday junction regulator protein family C-terminal	DC3	10141, 7260, 10090, 9595, 7070, 103372, 13616, 9402, 7217, 12957, 7668, 9986, 610380, 9258, 7159, 9615, 10181, 399739, 30611, 10029, 9601, 9606, 7230, 7238, 225400, 43179, 7220, 7955, 7227, 7222, 9785, 9103, 8083, 9544, 9541, 7234, 45351, 9031, 7165, 31033, 8090, 61853, 9483, 7176, 13686, 6669, 9823, 9913, 69293, 9598, 59463, 7739, 59729, 8128, 10116, 9669, 7719, 104421, 46245, 9305, 7245, 7244, …	-	-
IPR019523	Protein phosphatase 1, regulatory subunit 15A/B, C-terminal	DC3	10141, 7260, 10090, 9595, 7070, 103372, 13616, 9402, 7217, 12957, 9986, 610380, 9258, 7159, 9615, 10181, 30611, 10029, 9601, 9606, 7230, 7238, 225400, 43179, 7220, 7955, 7227, 7222, 9785, 10228, 9103, 8083, 9544, 9541, 7234, 45351, 9031, 7165, 31033, 8090, 61853, 9483, 400682, 7176, 13686, 6669, 9823, 9913, 69293, 9598, 59463, 7425, 59729, 10116, 9669, 7719, 104421, 46245, 9305, 7245, 7244, 7240,…	-	-
IPR021980	Transcription factor homeodomain, male germ-cell	DC3	10141, 7260, 10090, 9595, 7070, 103372, 13616, 9402, 7217, 12957, 7668, 403677, 9986, 610380, 9258, 7159, 9615, 164328, 10181, 30611, 10029, 43151, 9601, 9606, 7230, 7238, 225400, 43179, 7220, 7955, 7227, 7222, 9785, 9103, 8083, 9544, 9541, 7234, 45351, 9031, 7165, 31033, 8090, 61853, 9483, 7176, 6669, 9823, 595528, 9913, 69293, 9598, 59463, 34765, 7425, 59729, 8128, 10116, 9669, 104421, 46245, 9…	-	-
IPR022151	Sox developmental protein N-terminal	DC3	10141, 7260, 10090, 9595, 7070, 103372, 13616, 9402, 7217, 12957, 7668, 9986, 610380, 9258, 9615, 10181, 30611, 10029, 9601, 9606, 7230, 7238, 225400, 43179, 7220, 7955, 7227, 7222, 9785, 10228, 7029, 9103, 8083, 9544, 9541, 7234, 45351, 9031, 31033, 8090, 61853, 9483, 13686, 6669, 9823, 9913, 69293, 9598, 59463, 51511, 7425, 59729, 8128, 10116, 7719, 29159, 104421, 46245, 9305, 7245, 7244, 7240,…	-	-
IPR024600	Domain of unknown function DUF3454, notch	DC3	10141, 7260, 10090, 9595, 7070, 13616, 9402, 7217, 12957, 7668, 9986, 610380, 9258, 7159, 9615, 10181, 30611, 10029, 43151, 9601, 9606, 7230, 7238, 225400, 43179, 7220, 7955, 7227, 7222, 9785, 7029, 9103, 8083, 9544, 9541, 7234, 45351, 9031, 7165, 31033, 8090, 61853, 9483, 13686, 9823, 9913, 69293, 9598, 59463, 51511, 7739, 7425, 59729, 8128, 10116, 9669, 7719, 29159, 104421, 46245, 9305, 7245, 7…	-	-
IPR015008	Rho binding domain	DC3	10141, 7260, 10090, 9595, 7070, 103372, 13616, 9402, 7217, 12957, 7668, 9986, 610380, 9258, 7159, 9615, 10181, 30611, 10029, 43151, 9601, 9606, 7230, 225400, 43179, 7220, 7955, 7227, 7222, 9785, 7029, 9103, 8083, 9544, 9541, 7234, 45351, 9031, 7165, 31033, 8090, 61853, 9483, 7176, 6669, 9823, 9913, 69293, 6293, 9598, 59463, 51511, 34765, 7425, 59729, 8128, 10116, 9669, 7719, 29159, 104421, 46245,…	1.20.5.730	GO:0017048
IPR015012	Phenylalanine zipper	DC3	10141, 7260, 10090, 9595, 7070, 103372, 13616, 9402, 7217, 12957, 7668, 9986, 610380, 9258, 7159, 9615, 10181, 30611, 10029, 43151, 9601, 9606, 7230, 7238, 225400, 43179, 7220, 7955, 7227, 7222, 9785, 9103, 8083, 9544, 7234, 9031, 7165, 31033, 8090, 61853, 9483, 6279, 7176, 9823, 9913, 69293, 9598, 59463, 7425, 6334, 59729, 8128, 10116, 9669, 29159, 104421, 46245, 9305, 7245, 7244, 7240, 13037, 7…	-	GO:0004871, GO:0035556
IPR015395	C-myb, C-terminal	DC3	10141, 7260, 10090, 9595, 7070, 103372, 13616, 9402, 7217, 12957, 7668, 9986, 610380, 9258, 7159, 9615, 10181, 30611, 10029, 43151, 9601, 9606, 7238, 225400, 43179, 7220, 7955, 7227, 7222, 9785, 9103, 8083, 9544, 9541, 7234, 9031, 7165, 31033, 8090, 61853, 9483, 7176, 9823, 9913, 69293, 9598, 59463, 34765, 7739, 7425, 6334, 59729, 8128, 10116, 9669, 7719, 29159, 104421, 46245, 9305, 7245, 7244, 7…	-	-
IPR014936	Axin beta-catenin binding	DC3	10141, 7260, 10090, 9595, 7070, 103372, 13616, 9402, 7217, 12957, 7668, 9986, 610380, 9258, 7159, 9615, 10181, 30611, 10029, 6183, 43151, 9601, 9606, 7230, 7238, 225400, 43179, 7220, 7955, 7227, 7222, 9785, 9103, 8083, 9544, 9541, 7234, 9031, 7165, 31033, 8090, 61853, 9483, 7176, 6669, 9823, 9913, 69293, 9598, 59463, 34765, 7739, 7425, 6334, 59729, 8128, 10116, 29159, 104421, 46245, 9305, 7245, 7…	-	-
IPR003351	Dishevelled protein domain	DC3	10141, 7260, 10090, 9595, 103372, 13616, 9402, 7217, 12957, 7668, 9986, 610380, 9258, 7159, 9615, 10181, 30611, 10029, 6183, 43151, 9601, 9606, 7230, 7238, 225400, 43179, 7220, 7955, 7227, 7222, 9785, 7029, 9103, 8083, 9544, 9541, 7234, 9031, 7165, 31033, 8090, 61853, 9483, 7176, 13686, 9823, 9913, 69293, 9598, 59463, 7425, 79923, 6334, 59729, 8128, 10116, 29159, 104421, 46245, 9305, 7245, 7244, …	-	-
IPR025894	Polycomb-like MTF2 factor 2, C-terminal domain	DC3	10141, 7260, 10090, 9595, 7070, 103372, 13616, 9402, 7217, 12957, 7668, 9986, 610380, 9258, 7159, 9615, 10181, 30611, 10029, 9601, 9606, 7230, 7238, 225400, 43179, 7220, 7955, 7227, 7222, 9785, 7029, 9103, 8083, 9544, 9541, 7234, 9031, 31033, 8090, 61853, 9483, 7176, 13686, 6669, 9823, 9913, 69293, 9598, 59463, 7739, 7425, 59729, 8128, 10116, 9669, 7719, 29159, 104421, 46245, 9305, 7245, 7244, 72…	-	-
IPR020091	Pleiotrophin/Midkine heparin-binding growth factor, disulphide-rich domain	DC3	10141, 7260, 10090, 9595, 7070, 103372, 13616, 9402, 7217, 7668, 9986, 610380, 9258, 7159, 9615, 10181, 30611, 10029, 9601, 9606, 7230, 7238, 225400, 43179, 7220, 7955, 7227, 7222, 9785, 7029, 9103, 8083, 9544, 9541, 7234, 9031, 7165, 31033, 8090, 61853, 9483, 7176, 6669, 9823, 9913, 69293, 9598, 59463, 7739, 7425, 59729, 8128, 10116, 9669, 7719, 104421, 46245, 9305, 7245, 7244, 7240, 13037, 7091…	2.20.60.10, 2.30.90.10	GO:0008083
IPR020090	Pleiotrophin/Midkine heparin-binding growth factor, C-terminal domain	DC3	10141, 7260, 10090, 9595, 7070, 103372, 13616, 9402, 7217, 7668, 9986, 610380, 9258, 7159, 9615, 10181, 30611, 10029, 9601, 9606, 7230, 7238, 225400, 43179, 7220, 7955, 7227, 7222, 9785, 7029, 9103, 8083, 9544, 9541, 7234, 9031, 7165, 31033, 8090, 61853, 9483, 7176, 6669, 9823, 9913, 69293, 9598, 59463, 7739, 7425, 59729, 8128, 572477, 10116, 9669, 29159, 104421, 46245, 9305, 7245, 7244, 7240, 13…	2.30.90.10	GO:0008083
IPR013579	FAST kinase-like protein, subdomain 2	DC3	10141, 7260, 10090, 9595, 7070, 103372, 13616, 9402, 7217, 7668, 9986, 610380, 9258, 7159, 9615, 10181, 30611, 10029, 43151, 9601, 9606, 7230, 7238, 225400, 43179, 7220, 7955, 7227, 7222, 9785, 10228, 7029, 9103, 8083, 9544, 9541, 7234, 9031, 7165, 31033, 8090, 61853, 9483, 400682, 7176, 13686, 6669, 9823, 9913, 69293, 9598, 59463, 7739, 7425, 6334, 59729, 8128, 10116, 9669, 104421, 46245, 9305, …	-	-
IPR024670	B-cell lymphoma 9, beta-catenin binding domain	DC3	10141, 7260, 10090, 9595, 7070, 103372, 13616, 9402, 7217, 12957, 7668, 9986, 610380, 7159, 9615, 10181, 30611, 10029, 43151, 9601, 9606, 7230, 225400, 43179, 7220, 7955, 7227, 7222, 9785, 9103, 8083, 9544, 9541, 7234, 9031, 7165, 31033, 8090, 61853, 9483, 7176, 13686, 6669, 9823, 9913, 69293, 9598, 59463, 7425, 59729, 8128, 10116, 29159, 104421, 46245, 9305, 7245, 7244, 7240, 13037, 7091, 8364, …	-	-
IPR025741	Centrosome-associated, FAM110, C-terminal domain	DC3	10141, 7260, 10090, 9595, 7070, 103372, 13616, 9402, 7217, 12957, 7668, 9986, 610380, 9258, 7159, 9615, 10181, 30611, 10029, 43151, 9601, 9606, 7230, 7238, 225400, 43179, 7220, 7955, 7227, 7222, 9785, 9103, 8083, 9544, 9541, 7234, 9031, 7165, 31033, 8090, 61853, 9483, 7176, 13686, 6669, 9823, 9913, 69293, 9598, 59463, 51511, 7739, 7425, 59729, 8128, 10116, 9669, 7719, 29159, 104421, 46245, 9305, …	-	-
IPR009454	Lipid transport, open beta-sheet	DC3	10141, 7260, 10090, 9595, 7070, 103372, 13616, 9402, 7217, 12957, 7668, 9986, 610380, 9258, 7159, 9615, 10181, 30611, 10029, 43151, 9601, 9606, 7230, 7238, 225400, 43179, 7220, 7955, 7227, 7222, 9785, 9103, 8083, 9544, 9541, 7234, 9031, 7165, 31033, 8090, 61853, 9483, 7176, 13686, 6669, 9823, 9913, 69293, 9598, 59463, 7739, 7425, 59729, 8128, 10116, 7719, 29159, 104421, 46245, 7245, 7244, 7240, 1…	-	GO:0005319, GO:0006869
IPR024668	GA-binding protein alpha subunit, N-terminal	DC3	10141, 7260, 10090, 9595, 7070, 103372, 13616, 9402, 7217, 12957, 7668, 9986, 610380, 7159, 9615, 10181, 30611, 10029, 6183, 43151, 9601, 9606, 7230, 7238, 225400, 43179, 7220, 7955, 7227, 7222, 9785, 9103, 8083, 9544, 9541, 7234, 9031, 7165, 31033, 8090, 61853, 9483, 7176, 13686, 6669, 9823, 9913, 69293, 9598, 59463, 51511, 7739, 7425, 59729, 8128, 10116, 7719, 29159, 104421, 46245, 9305, 7245, …	-	-
IPR015311	Apoptosis, DNA fragmentation factor 40kDa	DC3	10141, 7260, 10090, 9595, 7070, 103372, 13616, 9402, 7217, 12957, 9986, 610380, 9258, 7159, 9615, 10181, 30611, 10029, 43151, 9601, 9606, 7230, 7238, 225400, 43179, 7220, 7955, 7227, 7222, 9785, 7029, 9103, 8083, 9544, 9541, 45351, 9031, 7165, 31033, 8090, 61853, 9483, 7176, 13686, 6669, 9823, 9913, 69293, 9598, 59463, 7739, 7425, 59729, 8128, 10116, 29159, 104421, 46245, 9305, 7245, 7244, 7240, …	-	GO:0016787, GO:0006309, GO:0005634, GO:0005737
IPR009110	Nuclear receptor coactivator, interlocking	DC3	10141, 10090, 9595, 7070, 103372, 13616, 9402, 7217, 12957, 7668, 9986, 610380, 9258, 7159, 9615, 10181, 30611, 10029, 43151, 9601, 9606, 7230, 7238, 225400, 43179, 7220, 7955, 7227, 7222, 9785, 7029, 9103, 8083, 9544, 9541, 9031, 7165, 31033, 8090, 61853, 9483, 7176, 6669, 9823, 9913, 69293, 9598, 59463, 7739, 7425, 59729, 8128, 10116, 9669, 29159, 104421, 46245, 9305, 7245, 7244, 7240, 13037, 7…	1.10.287.1070, 1.10.1630.10	GO:0003713, GO:0006355, GO:0005634
IPR014896	NHR2-like	DC3	10141, 7260, 10090, 9595, 7070, 103372, 13616, 9402, 7217, 12957, 7668, 9986, 610380, 9258, 7159, 9615, 10181, 30611, 10029, 43151, 9601, 9606, 7230, 7238, 225400, 43179, 7220, 7955, 7227, 7222, 9785, 9103, 8083, 9544, 9541, 7234, 45351, 9031, 7165, 31033, 8090, 61853, 9483, 13686, 9823, 9913, 69293, 9598, 59463, 7739, 7425, 59729, 8128, 10116, 9669, 29159, 104421, 46245, 9305, 7245, 7244, 7240, …	-	-
IPR003508	Caspase-activated nuclease CIDE-N	DC3	10141, 7260, 10090, 9595, 7070, 103372, 13616, 9402, 7217, 12957, 7668, 9986, 610380, 9258, 7159, 9615, 10181, 30611, 10029, 43151, 9601, 9606, 7230, 7238, 225400, 43179, 7220, 7955, 7227, 7222, 9785, 7029, 9103, 8083, 9544, 9541, 7234, 45351, 9031, 7165, 31033, 8090, 61853, 9483, 7176, 13686, 6669, 9823, 9913, 69293, 9598, 59463, 7739, 7425, 59729, 8128, 10116, 29159, 104421, 46245, 9305, 7245, …	3.10.20.10	GO:0006915, GO:0005622
IPR012934	Zinc finger, AD-type	DC3	10141, 7260, 10090, 9595, 7070, 103372, 13616, 9402, 7217, 12957, 7668, 9986, 610380, 9258, 7159, 9615, 10181, 30611, 10029, 43151, 9601, 9606, 7230, 7238, 225400, 43179, 7220, 7955, 7227, 7222, 9785, 7029, 9103, 8083, 9544, 9541, 7234, 45351, 9031, 7165, 31033, 8090, 61853, 9483, 7176, 13686, 6669, 9823, 9913, 69293, 9598, 59463, 7739, 7425, 59729, 8128, 10116, 9669, 112509, 29159, 104421, 46245…	-	GO:0008270, GO:0005634
IPR024609	Extracellular sulfatase, C-terminal	DC3	10141, 7260, 10090, 9595, 7070, 103372, 13616, 9402, 7217, 12957, 7668, 9986, 610380, 9258, 7159, 9615, 7209, 10181, 30611, 10029, 43151, 9601, 9606, 7230, 7238, 225400, 43179, 7220, 7955, 7227, 7222, 9785, 7029, 9103, 8083, 9544, 9541, 7234, 9031, 7165, 31033, 8090, 61853, 9483, 7176, 13686, 6669, 9823, 9913, 69293, 6293, 9598, 59463, 7739, 7425, 59729, 8128, 10116, 9669, 29159, 104421, 46245, 9…	-	-
IPR010465	DRF autoregulatory	DC3	10141, 7260, 10090, 9595, 7070, 103372, 13616, 9402, 7217, 12957, 9986, 610380, 9258, 7159, 9615, 10181, 30611, 10029, 43151, 9601, 9606, 7230, 225400, 43179, 7220, 7955, 7227, 7222, 9785, 7029, 8083, 9544, 9541, 7234, 9031, 7165, 31033, 8090, 61853, 9483, 7176, 6669, 9823, 9913, 69293, 9598, 59463, 51511, 7739, 7425, 6334, 59729, 8128, 10116, 29159, 104421, 46245, 9305, 7245, 7244, 7240, 13037, …	-	-
IPR013638	Fork-head N-terminal	DC3	10141, 7260, 10090, 9595, 7070, 103372, 13616, 9402, 7217, 12957, 7668, 9986, 610380, 9258, 7159, 9615, 10181, 30611, 10029, 43151, 9601, 9606, 7230, 7238, 43179, 7220, 7955, 7227, 7222, 9785, 7029, 8083, 9544, 9541, 7234, 45351, 9031, 7165, 31033, 8090, 61853, 9483, 7176, 13686, 6669, 9823, 9913, 69293, 9598, 59463, 51511, 7739, 7425, 6334, 59729, 8128, 10116, 7719, 29159, 104421, 46245, 9305, 7…	-	GO:0008134, GO:0019904
IPR021097	CPH domain	DC3	10141, 7260, 10090, 9595, 7070, 103372, 13616, 9402, 7217, 12957, 7668, 9986, 610380, 9258, 7159, 9615, 10181, 30611, 10029, 43151, 9601, 9606, 7230, 7238, 225400, 43179, 7220, 7955, 7227, 7222, 9785, 10228, 7029, 9103, 8083, 9544, 9541, 7234, 45351, 9031, 7165, 31033, 8090, 61853, 9483, 400682, 7176, 13686, 6669, 81824, 9823, 9913, 69293, 9598, 59463, 51511, 7739, 7425, 59729, 8128, 10116, 7719,…	2.30.30.30	-
IPR010526	Sodium ion transport-associated	DC3	10141, 7260, 10090, 9595, 7070, 103372, 13616, 9402, 7217, 12957, 7668, 9986, 610380, 9258, 7159, 9615, 10181, 30611, 10029, 43151, 9601, 9606, 7230, 7238, 225400, 43179, 7220, 7955, 7227, 7222, 9785, 10228, 7029, 9103, 8083, 9544, 9541, 45351, 9031, 7165, 31033, 8090, 61853, 9483, 7176, 13686, 6669, 9823, 9913, 69293, 9598, 59463, 51511, 34765, 7739, 7425, 59729, 8128, 10116, 7719, 29159, 104421…	-	GO:0005248, GO:0006814, GO:0001518
IPR015036	USP8 interacting	DC3	10141, 7260, 10090, 9595, 7070, 103372, 9402, 7217, 12957, 7668, 9986, 610380, 9258, 7159, 9615, 10181, 30611, 10029, 43151, 9601, 9606, 7230, 7238, 43179, 7220, 7955, 7227, 7222, 9785, 7029, 9103, 8083, 9544, 9541, 7234, 45351, 9031, 7165, 31033, 8090, 61853, 9483, 400682, 7176, 13686, 6669, 9823, 9913, 69293, 9598, 59463, 34765, 7739, 7425, 59729, 8128, 10116, 9669, 29159, 104421, 46245, 9305, …	-	GO:0016881, GO:0031386, GO:0016567
IPR012313	Zinc finger, FCS-type	DC3	10141, 7260, 10090, 9595, 7070, 103372, 13616, 9402, 7217, 12957, 7668, 9986, 610380, 9258, 7159, 9615, 10181, 30611, 10029, 43151, 9601, 9606, 7230, 7238, 225400, 43179, 7220, 7955, 7227, 7222, 9785, 7029, 9103, 8083, 9544, 9541, 7234, 45351, 9031, 7165, 31033, 8090, 61853, 9483, 7176, 13686, 6669, 9823, 9913, 69293, 9598, 59463, 51511, 7739, 59729, 8128, 10116, 9669, 7719, 29159, 104421, 46245,…	-	GO:0008270, GO:0005634
IPR003654	OAR domain	DC3	10141, 7260, 10090, 9595, 7070, 103372, 13616, 9402, 7217, 12957, 7668, 9986, 610380, 9258, 7159, 9615, 10181, 30611, 10029, 43151, 9601, 9606, 7230, 7238, 225400, 43179, 7220, 7955, 7227, 7222, 9785, 7029, 9103, 8083, 9544, 9541, 7234, 45351, 9031, 7165, 31033, 8090, 61853, 9483, 7176, 13686, 9823, 9913, 69293, 9598, 59463, 51511, 7739, 7425, 59729, 8128, 10116, 9669, 7719, 29159, 104421, 46245,…	-	-
IPR025946	CABIT domain	DC3	10141, 7260, 10090, 9595, 7070, 103372, 13616, 9402, 7217, 12957, 7668, 9986, 610380, 9258, 7159, 9615, 10181, 30611, 10029, 43151, 9601, 9606, 7230, 7238, 225400, 43179, 7220, 7955, 7227, 7222, 9785, 9103, 8083, 9544, 9541, 7234, 45351, 9031, 7165, 31033, 8090, 61853, 9483, 400682, 7176, 591365, 13686, 9823, 9913, 69293, 9598, 59463, 51511, 7739, 7425, 59729, 8128, 10116, 9669, 7719, 29159, 1044…	-	-
IPR019525	Nuclear respiratory factor 1, NLS/DNA-binding, dimerisation domain	DC3	10141, 7260, 10090, 9595, 7070, 103372, 13616, 9402, 7217, 12957, 7668, 9986, 610380, 9258, 7159, 9615, 10181, 30611, 10029, 43151, 9601, 9606, 7230, 7238, 225400, 43179, 7220, 7955, 7227, 7222, 9785, 10228, 7029, 9103, 8083, 9544, 9541, 7234, 45351, 9031, 7165, 8090, 61853, 9483, 400682, 7176, 13686, 6669, 9823, 9913, 69293, 9598, 59463, 7739, 7425, 59729, 8128, 10116, 9669, 7719, 29159, 104421,…	-	-
IPR018352	Orange subgroup	DC3	10141, 7260, 10090, 9595, 7070, 103372, 13616, 9402, 7217, 12957, 7668, 9986, 610380, 9258, 7159, 9615, 10181, 30611, 10029, 43151, 9601, 9606, 7230, 7238, 225400, 43179, 7220, 7955, 7227, 7222, 9785, 7029, 9103, 8083, 9544, 9541, 7234, 45351, 9031, 7165, 31033, 8090, 61853, 9483, 400682, 7176, 13686, 6669, 9823, 9913, 69293, 9598, 59463, 7739, 7425, 6334, 59729, 8128, 10116, 9669, 7719, 29159, 1…	-	-
IPR001102	Transglutaminase, N-terminal	DC3	10141, 7260, 10090, 9595, 7070, 103372, 13616, 9402, 7217, 12957, 7668, 9986, 610380, 9258, 7159, 9615, 10181, 30611, 10029, 43151, 9601, 9606, 7230, 7238, 225400, 43179, 7220, 7955, 7227, 7222, 9785, 7029, 9103, 8083, 9544, 9541, 7234, 45351, 9031, 7165, 31033, 8090, 61853, 9483, 400682, 7176, 13686, 6669, 9823, 9913, 69293, 9598, 59463, 51511, 34765, 7739, 7425, 6334, 59729, 8128, 10116, 9669, …	2.60.40.10	GO:0018149
IPR010560	Neogenin, C-terminal	DC3	10141, 7260, 10090, 9595, 7070, 103372, 13616, 9402, 7217, 12957, 7668, 9986, 610380, 9258, 7159, 9615, 10181, 30611, 10029, 6183, 43151, 9601, 9606, 7230, 7238, 225400, 43179, 7220, 7955, 7227, 7222, 9785, 7029, 9103, 8083, 9544, 9541, 7234, 9031, 7165, 31033, 8090, 61853, 9483, 7176, 13686, 6669, 9823, 9913, 69293, 9598, 59463, 7739, 7425, 79923, 6334, 59729, 8128, 10116, 9669, 29159, 104421, 4…	-	GO:0016021
IPR018379	BEN domain	DC3	10141, 7260, 10090, 9595, 7070, 103372, 13616, 9402, 7217, 12957, 7668, 9986, 610380, 9258, 7159, 9615, 10181, 30611, 10029, 6183, 43151, 9601, 9606, 7230, 7238, 225400, 43179, 7220, 7955, 7227, 7222, 9785, 7029, 9103, 8083, 9544, 9541, 7234, 45351, 9031, 7165, 31033, 8090, 61853, 9483, 400682, 7176, 13686, 6669, 9823, 9913, 69293, 9598, 59463, 7739, 7425, 79923, 59729, 8128, 10116, 9669, 29159, …	-	-
IPR021019	Mediator complex, subunit Med30, metazoa	DC3	10141, 7260, 10090, 9595, 7070, 103372, 13616, 9402, 7217, 12957, 7668, 9986, 610380, 7159, 9615, 10181, 30611, 10029, 6183, 43151, 9601, 9606, 7230, 7238, 225400, 43179, 7220, 7955, 7227, 7222, 9785, 10228, 7029, 9103, 8083, 9544, 9541, 7234, 45351, 9031, 7165, 31033, 8090, 61853, 9483, 7176, 13686, 6669, 9823, 9913, 69293, 9598, 59463, 34765, 7739, 7425, 79923, 6334, 59729, 8128, 10116, 9669, 7…	-	-
IPR013980	Seven cysteines	DC3	10141, 7260, 10090, 9595, 7070, 103372, 13616, 9402, 7217, 12957, 7668, 9986, 610380, 9258, 7159, 9615, 10181, 30611, 10029, 6183, 43151, 9601, 9606, 7230, 7238, 225400, 43179, 7220, 7955, 7227, 7222, 9785, 7029, 9103, 8083, 9544, 9541, 7234, 45351, 9031, 7165, 31033, 8090, 61853, 9483, 400682, 7176, 6669, 9823, 9913, 69293, 9598, 59463, 51511, 34765, 7739, 7425, 59729, 8128, 10116, 9669, 7719, 2…	-	-
IPR021893	Protein of unknown function DUF3504	DC3	10141, 7260, 10090, 9595, 7070, 103372, 13616, 9402, 7217, 12957, 7668, 9986, 610380, 9258, 7159, 9615, 10181, 30611, 10029, 6183, 9601, 9606, 7230, 7238, 225400, 43179, 7220, 7955, 7227, 7222, 9785, 10228, 7029, 9103, 8083, 9544, 9541, 7234, 45351, 9031, 7165, 31033, 8090, 61853, 9483, 400682, 7176, 6669, 9823, 9913, 69293, 9598, 59463, 51511, 34765, 7739, 7425, 79923, 59729, 8128, 10116, 9669, …	-	-
IPR013558	CTNNB1 binding, N-teminal	DC3	10141, 7260, 10090, 9595, 7070, 103372, 13616, 9402, 7217, 12957, 7668, 9986, 610380, 9258, 7159, 9615, 10181, 30611, 10029, 6183, 43151, 9601, 9606, 7230, 7238, 225400, 43179, 7220, 7955, 7227, 7222, 9785, 7029, 9103, 8083, 9544, 9541, 7234, 45351, 9031, 7165, 31033, 8090, 61853, 9483, 400682, 7176, 13686, 6669, 9823, 9913, 69293, 9598, 59463, 51511, 7739, 7425, 79923, 59729, 8128, 10116, 9669, …	4.10.900.10	-
IPR024314	Suppressor of fused C-terminal	DC3	10141, 7260, 10090, 9595, 7070, 103372, 13616, 7217, 12957, 7668, 9986, 610380, 9258, 7159, 9615, 10181, 30611, 10029, 6183, 43151, 9601, 9606, 7230, 7238, 225400, 43179, 7220, 7955, 7227, 7222, 9785, 7029, 9103, 8083, 9544, 9541, 7234, 45351, 9031, 7165, 31033, 8090, 61853, 9483, 400682, 7176, 13686, 6669, 9823, 9913, 69293, 9598, 59463, 51511, 34765, 7739, 7425, 79923, 59729, 8128, 10116, 9669,…	-	GO:0005515
IPR000320	Hedgehog, N-terminal signaling domain	DC3	10141, 7260, 10090, 9595, 7070, 103372, 13616, 9402, 7217, 12957, 7668, 9986, 610380, 9258, 7159, 9615, 10181, 30611, 10029, 6183, 43151, 9601, 9606, 7230, 7238, 225400, 43179, 7220, 7955, 7227, 675635, 7222, 9785, 7029, 9103, 946362, 8083, 9544, 9541, 7234, 45351, 9031, 7165, 31033, 8090, 61853, 9483, 400682, 7176, 13686, 6669, 9823, 9913, 69293, 9598, 59463, 51511, 7739, 7425, 79923, 6334, 5972…	3.30.1380.10	GO:0007267, GO:0007275
IPR013818	Lipase, N-terminal	DC3	10141, 7260, 10090, 9595, 7070, 103372, 13616, 9402, 7217, 12957, 7668, 9986, 610380, 9258, 7159, 9615, 203124, 10181, 30611, 10029, 43151, 9601, 9606, 7230, 7238, 225400, 43179, 7220, 7955, 7227, 7222, 9785, 10228, 7029, 9103, 8083, 9544, 9541, 7234, 45351, 9031, 7165, 28072, 31033, 8090, 61853, 9483, 7176, 13686, 6669, 9823, 9913, 69293, 329726, 9598, 59463, 51511, 34765, 7739, 7425, 6334, 5972…	3.40.50.1820	-
IPR014853	Uncharacterised domain, cysteine-rich	DC3	10141, 7260, 10090, 9595, 7070, 103372, 13616, 9402, 7217, 12957, 7668, 9986, 610380, 9258, 7159, 9615, 10181, 30611, 10029, 43151, 9601, 9606, 7230, 7238, 225400, 43179, 7220, 7955, 7227, 7222, 9785, 10228, 7029, 9103, 946362, 8083, 9544, 9541, 7234, 45351, 9031, 7165, 31033, 8090, 61853, 9483, 7176, 13686, 6669, 9823, 9913, 69293, 9598, 54126, 59463, 51511, 34765, 7739, 7425, 59729, 8128, 10116…	-	-
IPR008859	Thrombospondin, C-terminal	DC3	10141, 7260, 10090, 9595, 7070, 103372, 13616, 9402, 7217, 12957, 7668, 394503, 9986, 610380, 9258, 7159, 9615, 10181, 30611, 10029, 43151, 9601, 9606, 7230, 7238, 225400, 43179, 7220, 7955, 7227, 7222, 9785, 10228, 7029, 9103, 8083, 9544, 9541, 7234, 45351, 9031, 7165, 31033, 8090, 61853, 9483, 400682, 7176, 13686, 6669, 261292, 9823, 9913, 69293, 9598, 502025, 59463, 51511, 34765, 7739, 7425, 5…	2.60.120.200	GO:0005509, GO:0007155, GO:0005576
IPR003650	Orange	DC3	10141, 7260, 10090, 9595, 7070, 103372, 13616, 9402, 7217, 12957, 7668, 9986, 610380, 9258, 7159, 9615, 10181, 30611, 10029, 6183, 43151, 9601, 9606, 7230, 7238, 225400, 43179, 7220, 7955, 7227, 7222, 9785, 10228, 7029, 9103, 8083, 290338, 9544, 9541, 7234, 45351, 9031, 7165, 31033, 8090, 61853, 9483, 400682, 7176, 13686, 6669, 9823, 9913, 69293, 9598, 471857, 59463, 51511, 7739, 7425, 79923, 633…	-	GO:0003677, GO:0006355
IPR002546	Myogenic basic muscle-specific protein	DC3	10141, 7260, 10090, 9595, 7070, 103372, 13616, 9402, 7217, 12957, 7668, 9986, 610380, 9258, 7159, 9615, 10181, 30611, 10029, 6183, 43151, 9601, 9606, 7230, 7238, 225400, 43179, 7220, 7955, 7227, 7222, 9785, 9103, 8083, 9544, 9541, 7234, 9031, 31033, 8090, 61853, 9483, 7176, 13686, 9823, 9913, 69293, 9598, 59463, 51511, 7739, 79923, 6334, 59729, 8128, 10116, 7719, 29159, 104421, 46245, 9305, 7245,…	4.10.280.10	GO:0003677, GO:0006355, GO:0007517, GO:0005634
IPR003585	Neurexin/syndecan/glycophorin C	DC3	10141, 7260, 10090, 9595, 7070, 103372, 13616, 9402, 7217, 12957, 7668, 9986, 610380, 9258, 7159, 9615, 7209, 10181, 30611, 10029, 6183, 43151, 9601, 9606, 7230, 7238, 225400, 43179, 7220, 7955, 7227, 7222, 9785, 7029, 9103, 8083, 9544, 9541, 7234, 9031, 7165, 31033, 8090, 61853, 9483, 7176, 13686, 6669, 9823, 9913, 69293, 9598, 54126, 59463, 51511, 7739, 7425, 79923, 6334, 59729, 8128, 10116, 96…	-	-
IPR000747	Homeodomain engrailed	DC3	10141, 7260, 10090, 9595, 7070, 103372, 13616, 9402, 7217, 12957, 7668, 9986, 610380, 9258, 7159, 9615, 7209, 10181, 30611, 10029, 6183, 43151, 9601, 9606, 7230, 7238, 225400, 43179, 7220, 7955, 7227, 7222, 9785, 7029, 9103, 8083, 9544, 9541, 7234, 9031, 7165, 31033, 8090, 61853, 9483, 7176, 13686, 6669, 9823, 9913, 69293, 9598, 59463, 51511, 34765, 7739, 7425, 6334, 59729, 8128, 10116, 7719, 291…	1.10.10.60	GO:0003677, GO:0007275, GO:0005634
IPR019549	Homeobox engrailed, C-terminal	DC3	10141, 7260, 10090, 9595, 7070, 103372, 13616, 9402, 7217, 12957, 7668, 9986, 610380, 9258, 7159, 9615, 7209, 10181, 30611, 10029, 6183, 43151, 9601, 9606, 7230, 7238, 225400, 43179, 7220, 7955, 7227, 7222, 9785, 7029, 9103, 8083, 9544, 9541, 7234, 9031, 7165, 31033, 8090, 61853, 9483, 7176, 13686, 6669, 9823, 9913, 69293, 9598, 59463, 51511, 34765, 7739, 7425, 79923, 6334, 59729, 8128, 10116, 77…	1.10.10.60	-
IPR012603	RBB1NT	DC3	10141, 7260, 10090, 9595, 7070, 103372, 13616, 9402, 7217, 12957, 7668, 9986, 610380, 9258, 7159, 9615, 7209, 10181, 30611, 10029, 43151, 9601, 9606, 7230, 7238, 225400, 43179, 7220, 7955, 7227, 7222, 9785, 10228, 7029, 9103, 8083, 9544, 9541, 9031, 7165, 31033, 8090, 61853, 9483, 6279, 400682, 7176, 13686, 6669, 9823, 9913, 69293, 9598, 59463, 7739, 7425, 59729, 8128, 10116, 7719, 29159, 104421,…	-	-
IPR026831	Adenomatous polyposis coli domain	DC3	10141, 7260, 10090, 9595, 7070, 31234, 103372, 13616, 9402, 12957, 7668, 9986, 610380, 9258, 7159, 9615, 7209, 10181, 30611, 10029, 43151, 9601, 9606, 7230, 7238, 6238, 225400, 43179, 7220, 7955, 7227, 7222, 9785, 7029, 9103, 8083, 9544, 9541, 7234, 9031, 7165, 31033, 8090, 61853, 9483, 6279, 7176, 13686, 6669, 9823, 9913, 69293, 9598, 59463, 51511, 7739, 7425, 59729, 8128, 10116, 7719, 29159, 10…	1.10.287.450	-
IPR025717	Histone deacetylase complex subunit SAP30 zinc-finger	DC3	10141, 7260, 10090, 9595, 7070, 103372, 13616, 9402, 7217, 12957, 7668, 9986, 610380, 9258, 7159, 9615, 7209, 10181, 30611, 10029, 43151, 9601, 9606, 7230, 7238, 225400, 43179, 7220, 7955, 7227, 7222, 9785, 10228, 7029, 9103, 946362, 8083, 9544, 9541, 7234, 45351, 9031, 7165, 31033, 8090, 61853, 9483, 6279, 400682, 13686, 6669, 9823, 9913, 69293, 6293, 9598, 59463, 7739, 6334, 59729, 8128, 10116,…	-	-
IPR014799	Apx/shroom, ASD2	DC3	10141, 7260, 10090, 9595, 7070, 103372, 13616, 9402, 7217, 12957, 7668, 9986, 610380, 9258, 7159, 9615, 7209, 10181, 30611, 10029, 43151, 9601, 9606, 7230, 7238, 225400, 43179, 7220, 7955, 7227, 7222, 9785, 7029, 9103, 8083, 9544, 9541, 7234, 45351, 9031, 7165, 31033, 8090, 61853, 9483, 6279, 7176, 13686, 6669, 9823, 9913, 69293, 6293, 9598, 59463, 51511, 34765, 7739, 7425, 6334, 59729, 8128, 101…	-	GO:0000902, GO:0005737
IPR021429	Mediator complex, subunit Med24, N-terminal	DC3	10141, 7260, 10090, 9595, 7070, 103372, 13616, 9402, 7217, 12957, 7668, 9986, 610380, 9258, 7159, 9615, 7209, 10181, 30611, 10029, 43151, 9601, 9606, 7230, 7238, 43179, 7220, 7955, 7227, 7222, 9785, 10228, 7029, 9103, 8083, 9544, 9541, 7234, 9031, 7165, 31033, 8090, 61853, 9483, 6279, 7176, 13686, 6669, 9823, 9913, 69293, 1054147, 6293, 9598, 59463, 51511, 34765, 7739, 7425, 5786, 6334, 59729, 81…	-	-
IPR014928	Serine rich protein interaction	DC3	10141, 7260, 10090, 9595, 7070, 103372, 13616, 9402, 7217, 12957, 7668, 9986, 610380, 9258, 7159, 9615, 7209, 10181, 30611, 10029, 43151, 9601, 9606, 7230, 7238, 225400, 43179, 7220, 7955, 7227, 447217, 7222, 9785, 10228, 7029, 9103, 8083, 9544, 9541, 7234, 9031, 7165, 31033, 8090, 61853, 9483, 6279, 400682, 7176, 13686, 6669, 9823, 9913, 69293, 6293, 9598, 54126, 59463, 51511, 34765, 7739, 59729…	-	-
IPR021901	CAS family, DUF3513	DC3	10141, 7260, 10090, 9595, 7070, 103372, 13616, 9402, 7217, 12957, 7668, 9986, 610380, 9258, 7159, 9615, 7209, 10181, 30611, 10029, 43151, 9601, 9606, 7230, 7238, 225400, 43179, 7220, 7955, 7227, 7222, 9785, 10228, 7029, 9103, 8083, 9544, 9541, 7234, 45351, 9031, 7165, 31033, 8090, 61853, 9483, 6279, 400682, 7176, 13686, 6669, 9823, 9913, 69293, 6293, 9598, 54126, 59463, 51511, 34765, 7739, 6334, …	-	-
IPR012911	Protein serine/threonine phosphatase 2C, C-terminal	DC3	10141, 7260, 10090, 9595, 7070, 103372, 13616, 9402, 7217, 12957, 7668, 9986, 610380, 9258, 7159, 9615, 7209, 10181, 30611, 10029, 6183, 43151, 9601, 9606, 7230, 7238, 225400, 43179, 7220, 7955, 7227, 7222, 9785, 10228, 9103, 8083, 9544, 9541, 7234, 45351, 9031, 7165, 31033, 8090, 61853, 9483, 6279, 400682, 7176, 6669, 9823, 9913, 69293, 6293, 9598, 59463, 51511, 34765, 7739, 7425, 79923, 6334, 5…	3.60.40.10, 1.10.10.430	GO:0000287, GO:0004721, GO:0030145
IPR011651	Notch ligand, N-terminal	DC3	10141, 7260, 10090, 9595, 7070, 103372, 13616, 9402, 7217, 12957, 7668, 9986, 610380, 9258, 7159, 9615, 7209, 10181, 30611, 10029, 6183, 43151, 9601, 9606, 7230, 7238, 225400, 43179, 7220, 7955, 7227, 7222, 9785, 10228, 7029, 9103, 8083, 9544, 9541, 7234, 45351, 9031, 7165, 31033, 8090, 61853, 9483, 400682, 7176, 13686, 6669, 9823, 9913, 69293, 6293, 9598, 59463, 51511, 34765, 7739, 7425, 6334, 5…	-	GO:0007219, GO:0007275, GO:0016021
IPR022018	G protein-coupled receptor kinase-interacting protein 1 C term	DC3	10141, 7260, 10090, 9595, 7070, 103372, 13616, 9402, 7217, 12957, 7668, 9986, 9258, 7159, 9615, 7209, 10181, 30611, 10029, 6183, 43151, 9601, 9606, 7230, 7238, 225400, 43179, 7220, 7955, 7227, 7222, 9785, 7029, 9103, 8083, 9544, 9541, 7234, 45351, 9031, 7165, 31033, 8090, 61853, 9483, 6279, 400682, 7176, 13686, 6669, 9823, 595528, 9913, 69293, 6293, 9598, 54126, 59463, 51511, 7739, 7425, 79923, 6…	-	-
IPR005643	Jun-like transcription factor	DC3	10141, 7260, 10090, 9595, 7070, 103372, 13616, 9402, 7217, 12957, 7668, 9986, 610380, 9258, 7159, 9615, 7209, 10181, 30611, 6183, 43151, 9601, 9606, 7230, 7238, 225400, 43179, 7220, 7955, 7227, 7222, 9785, 10228, 7029, 9103, 8083, 9544, 9541, 7234, 45351, 9031, 7165, 31033, 8090, 61853, 6279, 7176, 13686, 6669, 9823, 9913, 69293, 6293, 9598, 59463, 51511, 7739, 7425, 79923, 6334, 59729, 8128, 101…	-	-
IPR023611	Ribosomal protein S23/S25, mitochondrial	DC3	10141, 7260, 10090, 9595, 7070, 103372, 13616, 9402, 7217, 12957, 7668, 9986, 610380, 9258, 7159, 9615, 10181, 30611, 10029, 6183, 9601, 9606, 7230, 7238, 6239, 6238, 225400, 43179, 7220, 7955, 7227, 7222, 9785, 10228, 7029, 9103, 9544, 9541, 7234, 9031, 7165, 31033, 8090, 61853, 9483, 6279, 400682, 13686, 6669, 9823, 9913, 69293, 9598, 54126, 59463, 51511, 34765, 7739, 7425, 6334, 59729, 8128, 1…	-	GO:0003735, GO:0006412, GO:0005840
IPR010449	NUMB domain	DC3	10141, 7260, 10090, 9595, 7070, 103372, 13616, 9402, 7217, 12957, 7668, 9986, 610380, 7159, 9615, 7209, 10181, 30611, 10029, 6183, 9601, 9606, 7230, 7238, 225400, 43179, 7220, 7955, 7227, 7222, 9785, 7029, 9103, 8083, 9544, 9541, 7234, 9031, 7165, 31033, 8090, 61853, 9483, 7176, 9823, 9913, 69293, 6293, 9598, 59463, 51511, 34765, 7739, 7425, 79923, 6334, 59729, 8128, 10116, 9669, 7719, 29159, 104…	-	-
IPR006019	Phosphotyrosine interaction (PID/PI)	DC3	10141, 7260, 10090, 9595, 7070, 31234, 103372, 13616, 9402, 7217, 12957, 7668, 9986, 610380, 9258, 7159, 9615, 10181, 30611, 10029, 6183, 9601, 9606, 7230, 7238, 225400, 43179, 7220, 7955, 7227, 7222, 9785, 7029, 9103, 946362, 8083, 9544, 9541, 7234, 45351, 9031, 7165, 31033, 8090, 61853, 9483, 400682, 7176, 13686, 81824, 9823, 9913, 69293, 9598, 54126, 59463, 7739, 7425, 79923, 59729, 8128, 1011…	2.30.29.30	GO:0035556
IPR003119	Saposin type A	DC3	10141, 7260, 10090, 9595, 7070, 103372, 13616, 9402, 7217, 12957, 7668, 9986, 610380, 9258, 7159, 9615, 7209, 10181, 30611, 10029, 6183, 9601, 9606, 7230, 7238, 225400, 145481, 43179, 7220, 7955, 7227, 7222, 9785, 10228, 7029, 9103, 946362, 8083, 9544, 9541, 7234, 45351, 9031, 1028729, 7165, 31033, 8090, 61853, 9483, 400682, 7176, 13686, 6669, 9823, 9913, 69293, 6293, 9598, 59463, 51511, 34765, 7…	-	-
IPR011615	p53, DNA-binding domain	DC3	10141, 7260, 10090, 9595, 7070, 103372, 13616, 9402, 7217, 12957, 7668, 9986, 610380, 9258, 7159, 9615, 7209, 10181, 30611, 10029, 6183, 43151, 9601, 9606, 7230, 7238, 225400, 43179, 7220, 7955, 7227, 7222, 9785, 10228, 7029, 9103, 946362, 8083, 9544, 9541, 7234, 45351, 9031, 7165, 31033, 8090, 61853, 9483, 400682, 7176, 6669, 81824, 9823, 595528, 9913, 69293, 6293, 9598, 54126, 59463, 51511, 773…	2.60.40.720	GO:0044212
IPR002706	DNA-repair protein Xrcc1, N-terminal	DC3	10141, 7260, 10090, 9595, 7070, 103372, 13616, 9402, 7217, 12957, 7668, 9986, 610380, 9258, 7159, 9615, 44689, 10181, 30611, 10029, 6183, 43151, 9601, 9606, 7230, 7238, 225400, 43179, 13642, 7220, 7955, 7227, 7222, 9785, 10228, 7029, 9103, 946362, 8083, 9544, 9541, 7234, 45351, 9031, 7165, 31033, 8090, 61853, 9483, 400682, 7176, 13686, 6669, 81824, 9823, 595528, 9913, 69293, 1054147, 9598, 59463,…	2.60.120.260	GO:0003684, GO:0000012, GO:0005634
IPR010622	FAST kinase leucine-rich	DC3	10141, 7260, 10090, 9595, 7070, 103372, 13616, 9402, 7217, 12957, 7668, 9986, 610380, 9258, 5874, 7159, 9615, 10181, 30611, 10029, 43151, 9601, 9606, 7230, 7238, 225400, 159749, 35128, 43179, 7220, 7955, 7227, 7222, 9785, 10228, 7029, 9103, 8083, 9544, 9541, 7234, 9031, 7165, 31033, 8090, 61853, 9483, 7176, 13686, 554065, 6669, 436017, 3055, 9823, 9913, 69293, 9598, 59463, 7739, 7425, 59729, 8128…	-	GO:0004672
IPR013799	STAT transcription factor, protein interaction	DC3	10141, 7260, 10090, 9595, 7070, 103372, 13616, 9402, 7217, 12957, 7668, 9986, 610380, 9258, 7159, 9615, 10181, 30611, 10029, 43151, 9601, 9606, 7230, 7238, 225400, 208964, 529507, 208963, 43179, 7220, 7955, 7227, 7222, 9785, 557722, 10228, 9103, 381754, 946362, 8083, 9544, 9541, 7234, 9031, 7165, 31033, 8090, 61853, 9483, 400682, 7176, 6669, 9823, 595528, 9913, 69293, 9598, 59463, 51511, 34765, 7…	1.10.532.10	GO:0003700, GO:0004871, GO:0006355, GO:0007165
IPR008958	Transglutaminase, C-terminal	DC3	10141, 7260, 10090, 9595, 7070, 425265, 103372, 13616, 224325, 9402, 7217, 12957, 7668, 9986, 610380, 9258, 7159, 9615, 10181, 30611, 10029, 43151, 9601, 9606, 7230, 7238, 453591, 225400, 43179, 7220, 7955, 7227, 273063, 7222, 9785, 7029, 9103, 8083, 9544, 9541, 797303, 7234, 45351, 9031, 7165, 31033, 8090, 61853, 9483, 400682, 7176, 13686, 6669, 9823, 9913, 69293, 9598, 59463, 51511, 34765, 7739…	3.90.260.10, 2.60.40.10	GO:0003810, GO:0018149
IPR019610	Iron sulphur domain-containing, mitoNEET, N-terminal	DC3	10141, 7260, 10090, 9595, 7070, 13616, 9402, 7217, 12957, 403677, 9986, 610380, 9258, 7159, 9615, 164328, 10181, 30611, 10029, 6183, 43151, 9601, 9606, 7230, 7238, 1094619, 43179, 7220, 7955, 7227, 7222, 9785, 10228, 7029, 9103, 946362, 8083, 9544, 9541, 7234, 45351, 9031, 7165, 31033, 8090, 61853, 9483, 400682, 7176, 13686, 81824, 9823, 9913, 69293, 9598, 59463, 51511, 34765, 7739, 7425, 59729, …	-	GO:0051537, GO:0043231
IPR022136	Domain of unknown function DUF3668	DC3	10141, 7260, 10090, 9595, 7070, 103372, 13616, 9402, 7217, 12957, 7668, 403677, 9986, 9258, 7159, 9615, 10181, 30611, 10029, 6183, 43151, 9601, 9606, 7230, 7238, 225400, 1094619, 43179, 684364, 7220, 7955, 7227, 2880, 7222, 9785, 10228, 7029, 9103, 946362, 8083, 9544, 9541, 7234, 45351, 9031, 7165, 31033, 8090, 61853, 9483, 400682, 7176, 13686, 81824, 9823, 9913, 69293, 9598, 59463, 51511, 34765,…	-	-
IPR024057	Nucleoplasmin core domain	DC3	10141, 7260, 10090, 9595, 7070, 103372, 13616, 88036, 9402, 7217, 12957, 7668, 403677, 9986, 610380, 9258, 7159, 9615, 10181, 30611, 10029, 43151, 9601, 9606, 7230, 7238, 184922, 225400, 1094619, 43179, 7220, 7955, 7227, 7222, 9785, 10228, 7029, 9103, 4081, 946362, 8083, 9544, 9541, 7234, 45351, 9031, 7165, 31033, 8090, 61853, 9483, 400682, 7176, 13686, 6669, 81824, 9823, 9913, 69293, 9598, 59463…	2.60.120.340	-
IPR011539	Rel homology domain	DC3	378806, 10141, 7260, 10090, 9595, 7070, 103372, 13616, 4538, 9402, 7217, 12957, 7668, 9986, 610380, 9258, 7159, 9615, 44689, 10181, 30611, 10029, 43151, 9601, 9606, 7230, 7238, 225400, 43179, 13642, 7220, 7955, 7227, 7222, 9785, 10228, 7029, 1031711, 9103, 8083, 9544, 9541, 7234, 45351, 9031, 7165, 31033, 8090, 61853, 9483, 400682, 7176, 13686, 6669, 336963, 9823, 9913, 69293, 1054147, 9598, 5412…	2.60.40.10, 2.60.40.340	GO:0003700, GO:0006355, GO:0005634
IPR023102	Fatty acid synthase, domain 2	DC3	10141, 7260, 10090, 9595, 7070, 31234, 13616, 9402, 7217, 7668, 9986, 7159, 9615, 7209, 10181, 30611, 10029, 43151, 9601, 9606, 7230, 7238, 6239, 6238, 43179, 7220, 7955, 7227, 7222, 9785, 10228, 7029, 9103, 8083, 9544, 9541, 7234, 9031, 7165, 31033, 8090, 61853, 9483, 6279, 7176, 9823, 9913, 69293, 6293, 9598, 54126, 6334, 59729, 8128, 10116, 29159, 135651, 46245, 9305, 7245, 7244, 7240, 13037, …	1.10.1470.20	GO:0004312, GO:0004313, GO:0004314, GO:0004315, GO:0004316, GO:0004317, GO:0004319, GO:0004320, GO:0016295, GO:0016296, GO:0016297, GO:0055114
IPR013723	Ataxin-1/HBP1 module (AXH)	DC3	10141, 7260, 10090, 9595, 7070, 31234, 13616, 9402, 7217, 7668, 9986, 9258, 7159, 9615, 7209, 10181, 30611, 10029, 6183, 43151, 9601, 9606, 7230, 7238, 6239, 6238, 225400, 43179, 7220, 7955, 7227, 7222, 9785, 10228, 7029, 9103, 8083, 9544, 9541, 45351, 9031, 7165, 31033, 8090, 61853, 9483, 6279, 7176, 512565, 9823, 9913, 69293, 6293, 9598, 59463, 51511, 34765, 7739, 79923, 59729, 8128, 10116, 771…	-	GO:0003723, GO:0005515
IPR024970	Maelstrom domain	DC3	10141, 7260, 10090, 9595, 7070, 31234, 103372, 13616, 9402, 7217, 12957, 7668, 9986, 610380, 9258, 7159, 9615, 7209, 10181, 30611, 10029, 43151, 9601, 9606, 7230, 7238, 6239, 6238, 225400, 43179, 7220, 7227, 7222, 9785, 7029, 9103, 9544, 9541, 7234, 1076696, 9031, 7165, 61853, 9483, 6279, 400682, 7176, 13686, 6669, 9823, 5759, 9913, 6293, 9598, 59463, 51511, 34765, 7739, 7425, 59729, 370354, 1011…	-	-
IPR019568	Rapsyn, myristoylation/linker region, N-terminal	DC3	10141, 7260, 10090, 9595, 7070, 31234, 103372, 9402, 7217, 12957, 7668, 9986, 610380, 9258, 9615, 7209, 10181, 30611, 9601, 9606, 7230, 7238, 6239, 6238, 225400, 43179, 7220, 7955, 7227, 7222, 9785, 9103, 8083, 9544, 9541, 7234, 9031, 31033, 8090, 61853, 9483, 6279, 13686, 9823, 9913, 69293, 6293, 9598, 54126, 51511, 7739, 7425, 59729, 8128, 551115, 10116, 7719, 29159, 104421, 135651, 46245, 9305…	-	GO:0008270, GO:0033130, GO:0007268, GO:0005856, GO:0030054, GO:0045211
IPR009254	Laminin I	DC3	10141, 7260, 10090, 9595, 7070, 31234, 103372, 13616, 9402, 7217, 12957, 7668, 9986, 610380, 9258, 9615, 7209, 10181, 272557, 30611, 10029, 43151, 9601, 9606, 7230, 7238, 6239, 6238, 225400, 43179, 7220, 7955, 7227, 7222, 9785, 9103, 8083, 9544, 9541, 7234, 9031, 7165, 31033, 8090, 61853, 9483, 6279, 13686, 6669, 9823, 9913, 69293, 6293, 9598, 54126, 59463, 51511, 7739, 7425, 59729, 246194, 8128,…	-	GO:0005102, GO:0030155, GO:0030334, GO:0045995, GO:0005606
IPR011019	KIND	DC3	10141, 7260, 10090, 9595, 7070, 31234, 103372, 13616, 9402, 7217, 12957, 7668, 9986, 610380, 9258, 9615, 7209, 10181, 30611, 10029, 43151, 9601, 9606, 7230, 7238, 6239, 6238, 225400, 43179, 7220, 7955, 7227, 7222, 9785, 10228, 9103, 946362, 8083, 9544, 9541, 7234, 9031, 7165, 31033, 8090, 61853, 9483, 6279, 6669, 81824, 9823, 9913, 69293, 6293, 9598, 54126, 59463, 51511, 7739, 59729, 8128, 10116,…	-	-
IPR025271	Domain of unknown function DUF4061	DC3	10141, 7260, 10090, 9595, 7070, 103372, 13616, 9402, 7217, 12957, 7668, 9986, 9258, 7159, 9615, 7209, 10181, 30611, 10029, 43151, 9601, 9606, 7230, 7238, 43179, 7220, 7955, 7227, 7222, 9785, 10228, 7029, 9103, 8083, 9544, 9541, 7234, 45351, 9031, 7165, 31033, 8090, 61853, 9483, 6279, 400682, 7176, 13686, 6669, 9823, 595528, 9913, 69293, 1054147, 6293, 9598, 59463, 34765, 7739, 7425, 59729, 8128, …	-	-
IPR006588	Peptide N glycanase, PAW domain	DC3	7260, 10090, 9595, 31234, 103372, 13616, 9402, 7217, 12957, 7668, 9986, 610380, 9258, 7159, 9615, 10181, 30611, 43151, 9601, 9606, 7230, 7238, 6239, 6238, 225400, 43179, 7220, 7955, 7227, 7222, 9785, 10228, 9103, 8083, 9544, 9541, 7234, 45351, 9031, 7165, 31033, 8090, 61853, 9483, 6279, 7176, 13686, 6669, 9823, 9913, 69293, 6293, 9598, 54126, 59463, 51511, 34765, 7739, 7425, 59729, 10116, 7719, 2…	-	GO:0006516, GO:0005737
IPR022750	Interferon regulatory factor 2-binding protein 1 & 2, zinc finger	DC3	10141, 7260, 10090, 9595, 7070, 31234, 13616, 9402, 7217, 12957, 7668, 9986, 610380, 7159, 9615, 7209, 10181, 30611, 10029, 6183, 43151, 9601, 9606, 7230, 7238, 6239, 6238, 43179, 7220, 7955, 7227, 7222, 9785, 7029, 8083, 9544, 7234, 9031, 7165, 31033, 8090, 61853, 9483, 6279, 400682, 7176, 13686, 6669, 9823, 9913, 69293, 6293, 9598, 54126, 59463, 34765, 7425, 6334, 59729, 8128, 10116, 9669, 2915…	-	-
IPR011061	Proteinase inhibitor I14/I15, hirudin/antistatin	DC3	10141, 7260, 10090, 9595, 7070, 31234, 103372, 13616, 9402, 7217, 12957, 7668, 9986, 610380, 9258, 7159, 9615, 10181, 30611, 10029, 5762, 9601, 9606, 7230, 7238, 6239, 6238, 43179, 7220, 7955, 7227, 7222, 9785, 9103, 946362, 8083, 9544, 9541, 7234, 9031, 7165, 31033, 61853, 9483, 400682, 7176, 6669, 81824, 9823, 9913, 69293, 6293, 9598, 59463, 51511, 7739, 7425, 79923, 59729, 8128, 10116, 7719, 2…	2.10.22.10, 2.70.10.10	GO:0004857
IPR018112	Proteinase inhibitor I15, antistasin	DC3	10141, 7260, 10090, 9595, 7070, 31234, 103372, 13616, 9402, 7217, 12957, 7668, 9986, 610380, 9258, 7159, 9615, 7209, 10181, 30611, 10029, 5762, 6183, 9601, 9606, 7230, 7238, 6239, 6238, 43179, 7220, 7955, 7227, 7222, 9785, 9103, 946362, 9544, 9541, 7234, 9031, 7165, 31033, 61853, 9483, 6279, 7176, 13686, 6669, 81824, 9823, 9913, 69293, 6293, 9598, 54126, 59463, 51511, 34765, 7739, 7425, 79923, 63…	2.10.22.10	GO:0004867
IPR004094	Proteinase inhibitor I15, antistasin-like	DC3	10141, 7260, 10090, 9595, 7070, 31234, 103372, 13616, 9402, 7217, 12957, 7668, 9986, 610380, 9258, 7159, 9615, 7209, 10181, 30611, 10029, 5762, 6183, 9601, 9606, 7230, 7238, 6239, 6238, 43179, 7220, 7955, 7227, 7222, 9785, 10228, 9103, 946362, 8083, 9544, 9541, 7234, 9031, 7165, 31033, 61853, 9483, 6279, 7176, 13686, 6669, 81824, 9823, 9913, 69293, 6293, 9598, 54126, 59463, 51511, 34765, 7739, 74…	2.10.22.10	GO:0004867
IPR021645	Shal-type voltage-gated potassium channels	DC3	10141, 7260, 10090, 479434, 9595, 7070, 31234, 13616, 9402, 7217, 12957, 7668, 9986, 9258, 7159, 9615, 10181, 30611, 10029, 6183, 43151, 9601, 9606, 7230, 7238, 6239, 6238, 225400, 43179, 7220, 7955, 7227, 7222, 9785, 7029, 9103, 8083, 9544, 9541, 7234, 45351, 9031, 7165, 31033, 8090, 61853, 9483, 6279, 7176, 13686, 6669, 9823, 9913, 69293, 6293, 9598, 59463, 51511, 7739, 7425, 79923, 59729, 8128…	-	-
IPR016017	GDNF/GAS1	DC3	10141, 7260, 10090, 9595, 7070, 29760, 31234, 103372, 13616, 3694, 9402, 7217, 12957, 7668, 9986, 610380, 9258, 7159, 9615, 81972, 7209, 10181, 30611, 10029, 6183, 43151, 9601, 9606, 7230, 7238, 6239, 6238, 225400, 43179, 7220, 7955, 7227, 7222, 9785, 7029, 9103, 8083, 9544, 9541, 7234, 45351, 9031, 7165, 31033, 8090, 61853, 9483, 7176, 13686, 6669, 9823, 9913, 69293, 9598, 59463, 51511, 7739, 74…	-	-
IPR024161	Zinc finger, nanos-type	DC3	10141, 7260, 10090, 9595, 7070, 31234, 103372, 13616, 9402, 7217, 12957, 7668, 9986, 610380, 9258, 7159, 9615, 7209, 10181, 30611, 10029, 6183, 9601, 9606, 7230, 7238, 6239, 6238, 225400, 43179, 7220, 7955, 7227, 7222, 9785, 10228, 7029, 8083, 9544, 9541, 797304, 45351, 7165, 31033, 8090, 61853, 9483, 6279, 693746, 400682, 7176, 6669, 9823, 9913, 69293, 6293, 9598, 54126, 59463, 7739, 7425, 79923…	-	-
IPR026805	GW182 M domain	DC3	10141, 7260, 10090, 9595, 7070, 31234, 103372, 13616, 9402, 7217, 12957, 9986, 610380, 9258, 7159, 9615, 7209, 10181, 30611, 10029, 43151, 9601, 9606, 7230, 7238, 6239, 6238, 225400, 7220, 7955, 7227, 7222, 9785, 7029, 9103, 8083, 9544, 9541, 7234, 9031, 7165, 31033, 8090, 61853, 9483, 6279, 7176, 13686, 6669, 9823, 9913, 69293, 6293, 9598, 59463, 7425, 6334, 59729, 8128, 29159, 104421, 46245, 93…	-	-
IPR000072	Platelet-derived growth factor (PDGF)	DC3	10141, 7260, 10090, 9595, 7070, 31234, 103372, 13616, 9402, 7217, 12957, 7668, 9986, 610380, 9258, 7159, 9615, 7209, 10181, 30611, 10029, 267671, 9601, 9606, 7230, 7238, 6239, 6238, 225400, 43179, 7220, 7955, 7227, 7222, 9785, 7029, 9103, 8083, 9544, 9541, 7234, 45351, 9031, 7165, 31033, 8090, 61853, 9483, 6279, 510516, 7176, 13686, 6669, 189518, 9823, 9913, 69293, 6293, 9598, 59463, 7739, 7425, …	2.10.90.10	GO:0008083, GO:0016020
IPR023339	CVC domain	DC3	10141, 7260, 10090, 9595, 7070, 31234, 103372, 13616, 4533, 9402, 7217, 12957, 7668, 9986, 610380, 9258, 7159, 9615, 7209, 10181, 30611, 10029, 6183, 9601, 9606, 7230, 7238, 6239, 6238, 225400, 43179, 7220, 7955, 7227, 7222, 9785, 7029, 9103, 8083, 9544, 9541, 7234, 45351, 9031, 31033, 8090, 61853, 9483, 7176, 13686, 6669, 9823, 9913, 69293, 6293, 9598, 59463, 7739, 7425, 79923, 6334, 59729, 8128…	-	-
IPR015327	Smaug, pseudo-HEAT analogous topology	DC3	10141, 7260, 10090, 9595, 7070, 31234, 103372, 13616, 9402, 7217, 12957, 7668, 9986, 610380, 7159, 9615, 10181, 30611, 10029, 6183, 43151, 9601, 9606, 7230, 7238, 6239, 6238, 225400, 43179, 7220, 7955, 7227, 7222, 9785, 10228, 9103, 8083, 9544, 9541, 7234, 45351, 9031, 1028729, 7165, 31033, 8090, 61853, 9483, 400682, 7176, 13686, 6669, 9823, 595528, 9913, 69293, 9598, 660025, 54126, 59463, 51511,…	1.25.40.170	-
IPR020897	Synapsin, pre-ATP-grasp domain	DC3	10141, 7260, 10090, 9595, 7070, 31234, 13616, 9402, 7217, 12957, 7668, 9986, 610380, 9258, 7159, 9615, 7209, 10181, 30611, 10029, 5762, 6183, 43151, 9601, 9606, 7230, 7238, 6239, 225400, 43179, 7220, 7955, 7227, 7222, 9785, 7029, 9103, 8083, 9544, 9541, 7234, 45351, 1076696, 9031, 7165, 31033, 8090, 61853, 9483, 6279, 7176, 6669, 9823, 5759, 9913, 69293, 6293, 9598, 59463, 51511, 34765, 7739, 799…	3.40.50.20	GO:0007269, GO:0008021
IPR020898	Synapsin, ATP-binding domain	DC3	10141, 7260, 10090, 9595, 7070, 31234, 13616, 9402, 7217, 12957, 7668, 9986, 610380, 9258, 7159, 9615, 7209, 10181, 30611, 10029, 349521, 5762, 6183, 43151, 9601, 9606, 7230, 7238, 6239, 6238, 225400, 43179, 7220, 7955, 7227, 7222, 9785, 7029, 9103, 8083, 9544, 9541, 7234, 45351, 1076696, 9031, 7165, 31033, 8090, 61853, 9483, 6279, 7176, 13686, 6669, 9823, 5759, 9913, 69293, 6293, 9598, 59463, 11…	3.30.470.20, 3.30.1490.20, 3.40.50.20	-
IPR003893	Iroquois-class homeodomain protein	DC3	10141, 7260, 10090, 9595, 7070, 31234, 103372, 13616, 9402, 7217, 12957, 7668, 9986, 610380, 9258, 7159, 9615, 10181, 30611, 10029, 43151, 9601, 9606, 7230, 7238, 6239, 6238, 43179, 7220, 7955, 7227, 7222, 9785, 7029, 8083, 9544, 9541, 7234, 9031, 7165, 31033, 8090, 61853, 9483, 7176, 13686, 9823, 9913, 69293, 9598, 59463, 51511, 34765, 7739, 7425, 59729, 8128, 10116, 9669, 7719, 104421, 135651, …	-	GO:0003677, GO:0006355, GO:0005634
IPR006643	ZASP	DC3	10141, 7260, 10090, 9595, 7070, 31234, 103372, 13616, 9402, 7217, 12957, 7668, 9986, 610380, 9258, 7159, 9615, 10181, 30611, 10029, 43151, 9601, 9606, 7230, 7238, 6239, 6238, 225400, 43179, 7220, 7955, 7227, 7222, 9785, 7029, 9103, 8083, 9544, 9541, 7234, 9031, 7165, 31033, 8090, 61853, 9483, 7176, 13686, 6669, 9823, 9913, 69293, 9598, 59463, 51511, 7739, 7425, 59729, 8128, 10116, 9669, 29159, 10…	-	-
IPR012315	Klarsicht/ANC-1/syne-1 homology	DC3	953739, 10141, 7260, 10090, 9595, 7070, 31234, 103372, 13616, 9402, 7217, 12957, 7668, 9986, 610380, 9258, 7159, 9615, 7209, 10181, 30611, 10029, 43151, 9601, 9606, 7230, 7238, 6239, 6238, 225400, 43179, 7220, 7955, 7227, 7222, 9785, 7029, 9103, 8083, 9544, 9541, 7234, 9031, 7165, 31033, 8090, 61853, 9483, 6279, 7176, 13686, 6669, 9823, 9913, 69293, 6293, 9598, 59463, 51511, 7739, 7425, 59729, 81…	-	GO:0003779, GO:0016021
IPR010307	Laminin II	DC3	632348, 10141, 7260, 523841, 10090, 9595, 7070, 31234, 103372, 13616, 9402, 7217, 12957, 7668, 9986, 610380, 9258, 7159, 9615, 7209, 10181, 30611, 10029, 43151, 9601, 9606, 7230, 7238, 6239, 6238, 225400, 43179, 7220, 7955, 7227, 7222, 9785, 9103, 8083, 9544, 9541, 7234, 45351, 9031, 7165, 31033, 8090, 61853, 9483, 6279, 7176, 6669, 351627, 9823, 9913, 69293, 6293, 9598, 59463, 51511, 7739, 7425,…	-	GO:0007155, GO:0005604
IPR015245	Nuclear RNA export factor Tap, RNA-binding domain	DC3	10141, 7260, 10090, 9595, 7070, 31234, 103372, 13616, 9402, 7217, 12957, 7668, 9986, 610380, 7159, 9615, 7209, 10181, 30611, 10029, 43151, 9601, 9606, 7230, 7238, 6238, 225400, 43179, 7220, 7955, 7227, 7222, 9785, 7029, 8083, 9544, 9541, 7234, 45351, 7165, 31033, 8090, 61853, 9483, 6279, 7176, 13686, 6669, 9823, 9913, 69293, 6293, 9598, 54126, 59463, 51511, 7739, 7425, 8128, 10116, 9669, 7719, 29…	3.30.70.330	GO:0003723, GO:0006406, GO:0005634, GO:0005737
IPR009066	Alpha-2-macroglobulin receptor-associated protein, domain 1	DC3	10141, 7260, 10090, 9595, 7070, 31234, 103372, 13616, 9402, 7217, 12957, 7668, 610380, 7159, 9615, 7209, 10181, 30611, 10029, 43151, 9601, 9606, 7230, 7238, 6239, 6238, 225400, 43179, 7220, 7955, 7227, 7222, 9785, 7029, 9103, 8083, 9544, 9541, 7234, 45351, 9031, 7165, 31033, 8090, 61853, 9483, 6279, 7176, 13686, 6669, 9823, 9913, 69293, 6293, 9598, 54126, 59463, 51511, 7739, 7425, 59729, 8128, 10…	1.20.81.10	-
IPR010483	Alpha-2-macroglobulin RAP, C-terminal	DC3	10141, 7260, 10090, 9595, 7070, 31234, 103372, 13616, 9402, 7217, 12957, 7668, 610380, 7159, 9615, 7209, 10181, 30611, 10029, 43151, 9601, 9606, 7230, 7238, 6239, 6238, 225400, 43179, 7220, 7955, 7227, 7222, 9785, 7029, 9103, 8083, 9544, 9541, 7234, 45351, 9031, 7165, 31033, 8090, 61853, 9483, 6279, 7176, 13686, 6669, 9823, 9913, 69293, 6293, 9598, 54126, 59463, 51511, 34765, 7739, 7425, 59729, 8…	-	GO:0008201, GO:0050750, GO:0005783
IPR023334	REKLES domain	DC3	10141, 7260, 10090, 9595, 31234, 13616, 9402, 7217, 7668, 9986, 9258, 7159, 9615, 7209, 10181, 30611, 10029, 43151, 9601, 9606, 7230, 7238, 6239, 6238, 225400, 43179, 7220, 7955, 7227, 7222, 9785, 9103, 946362, 8083, 9544, 9541, 7234, 9031, 7165, 31033, 8090, 61853, 9483, 6279, 6669, 9823, 9913, 69293, 6293, 9598, 54126, 59463, 51511, 7425, 6334, 59729, 8128, 10116, 7719, 29159, 104421, 135651, 4…	-	-
IPR012958	CHD, N-terminal	DC3	10141, 7260, 10090, 9595, 7070, 31234, 103372, 13616, 9402, 7217, 12957, 7668, 9986, 610380, 9258, 7159, 9615, 7209, 10181, 30611, 10029, 6183, 43151, 9601, 9606, 7230, 7238, 6239, 6238, 225400, 43179, 7220, 7955, 7227, 7222, 9785, 9103, 8083, 9544, 9541, 7234, 45351, 9031, 7165, 31033, 8090, 61853, 9483, 6279, 7176, 13686, 6669, 9823, 9913, 69293, 6293, 9598, 54126, 59463, 51511, 7425, 6334, 597…	-	GO:0003677, GO:0005524, GO:0008270, GO:0016818, GO:0006355, GO:0005634
IPR009460	Ryanodine Receptor TM 4-6	DC3	10141, 7260, 10090, 9595, 7070, 31234, 13616, 9402, 7217, 12957, 7668, 9986, 610380, 9258, 7159, 9615, 7209, 10181, 30611, 10029, 6183, 43151, 9601, 9606, 7230, 7238, 6239, 6238, 225400, 43179, 7220, 7955, 7227, 7222, 9785, 10228, 9103, 8083, 9544, 9541, 7234, 9031, 7165, 31033, 8090, 61853, 9483, 6279, 7176, 6669, 9823, 9913, 69293, 6293, 9598, 54126, 59463, 51511, 34765, 6334, 59729, 8128, 7323…	-	GO:0005219, GO:0006874, GO:0016021
IPR011178	Amyloidogenic glycoprotein, copper-binding	DC3	10141, 7260, 10090, 9595, 31234, 103372, 13616, 9402, 448385, 7217, 12957, 7668, 9986, 9258, 7159, 9615, 7209, 10181, 30611, 10029, 43151, 9601, 9606, 7238, 6239, 6238, 225400, 43179, 7220, 7955, 7227, 7222, 9785, 10228, 7029, 9103, 8083, 9544, 9541, 7234, 45351, 9031, 7165, 31033, 8090, 61853, 9483, 6279, 7176, 6669, 9823, 9913, 69293, 6293, 9598, 54126, 59463, 34765, 7739, 7425, 6334, 59729, 81…	3.30.1490.140	GO:0046914
IPR024329	Amyloidogenic glycoprotein, E2 domain	DC3	10141, 7260, 10090, 9595, 31234, 103372, 13616, 9402, 7217, 12957, 7668, 9986, 9258, 7159, 9615, 7209, 10181, 30611, 10029, 6183, 9601, 9606, 7230, 7238, 6239, 6238, 225400, 43179, 7220, 7955, 7227, 7222, 880070, 9785, 10228, 7029, 9103, 8083, 9544, 9541, 7234, 45351, 9031, 7165, 31033, 8090, 61853, 9483, 6279, 7176, 13686, 6669, 9823, 9913, 69293, 6293, 9598, 54126, 59463, 7739, 7425, 79923, 633…	-	-
IPR015849	Amyloidogenic glycoprotein, heparin-binding	DC3	10141, 7260, 10090, 9595, 31234, 103372, 13616, 9402, 7217, 7668, 9986, 9258, 7159, 9615, 7209, 10181, 30611, 10029, 6183, 43151, 9601, 9606, 7230, 7238, 6239, 6238, 225400, 43179, 7220, 7955, 7227, 7222, 9785, 10228, 7029, 9103, 8083, 9544, 9541, 7234, 45351, 9031, 7165, 31033, 8090, 61853, 9483, 6279, 7176, 13686, 6669, 9823, 9913, 69293, 6293, 9598, 54126, 59463, 34765, 7739, 7425, 6334, 59729…	3.90.570.10, 3.30.1490.140	GO:0008201
IPR019543	Beta-amyloid precursor protein C-terminal	DC3	10141, 7260, 10090, 9595, 31234, 103372, 13616, 9402, 7217, 12957, 7668, 9986, 610380, 9258, 7159, 9615, 7209, 10181, 30611, 10029, 9601, 9606, 7230, 7238, 6239, 6238, 225400, 43179, 7220, 7955, 7227, 7222, 9785, 7029, 9103, 8083, 9544, 9541, 7234, 45351, 9031, 7165, 31033, 8090, 61853, 9483, 6279, 400682, 7176, 13686, 6669, 9823, 9913, 69293, 6293, 9598, 54126, 59463, 51511, 34765, 7739, 7425, 6…	-	-
IPR006605	G2 nidogen/fibulin G2F	DC3	10141, 7260, 10090, 9595, 7070, 31234, 667015, 103372, 13616, 391037, 9402, 7217, 12957, 7668, 9986, 610380, 9258, 7159, 9615, 7209, 10181, 30611, 10029, 43151, 9601, 9606, 297245, 7230, 7238, 6239, 6238, 225400, 43179, 7220, 7955, 7227, 7222, 9785, 7029, 9103, 8083, 9544, 9541, 7234, 9031, 7165, 31033, 8090, 61853, 9483, 6279, 7176, 6669, 930169, 339724, 9823, 9913, 69293, 6293, 9598, 54126, 594…	2.40.155.10	-
IPR015212	Regulator of G protein signalling-like fold	DC3	10141, 7260, 10090, 9595, 7070, 31234, 103372, 13616, 9402, 7217, 12957, 7668, 9986, 610380, 9258, 7159, 9615, 7209, 10181, 30611, 10029, 6183, 43151, 9601, 9606, 7230, 7238, 6239, 6238, 225400, 43179, 7220, 7955, 7227, 7222, 9785, 10228, 7029, 9103, 946362, 8083, 9544, 9541, 9031, 7165, 31033, 8090, 61853, 9483, 6279, 400682, 7176, 6669, 9823, 595528, 9913, 69293, 6293, 9598, 54126, 59463, 7425,…	-	GO:0005089, GO:0005737
IPR017903	COS domain	DC3	10141, 7260, 10090, 9595, 7070, 31234, 103372, 13616, 9402, 7217, 12957, 7668, 9986, 610380, 9258, 9615, 7209, 10181, 30611, 10029, 9601, 9606, 7230, 7238, 6239, 6238, 225400, 43179, 7220, 7955, 7227, 7222, 9785, 10228, 9103, 8083, 9544, 9541, 9031, 7165, 31033, 8090, 61853, 9483, 6279, 13686, 9823, 9913, 69293, 6293, 9598, 54126, 59463, 51511, 34765, 7739, 7425, 6334, 59729, 8128, 10116, 9669, 7…	-	-
IPR012896	Integrin beta subunit, tail	DC3	10141, 7260, 10090, 9595, 7070, 31234, 103372, 13616, 9402, 7217, 12957, 7668, 9986, 610380, 9258, 7159, 9615, 7209, 10181, 30611, 10029, 9601, 9606, 7230, 7238, 6239, 6238, 225400, 43179, 7220, 7955, 7227, 7222, 9785, 10228, 7029, 9103, 8083, 9544, 9541, 45351, 9031, 7165, 31033, 8090, 61853, 9483, 6279, 7176, 13686, 6669, 9823, 9913, 69293, 6293, 9598, 54126, 59463, 7739, 7425, 6334, 59729, 812…	1.20.5.100	-
IPR005533	AMOP	DC3	10141, 7260, 10090, 9595, 7070, 31234, 103372, 13616, 9402, 7217, 12957, 7668, 9986, 610380, 9258, 7159, 9615, 7209, 10181, 30611, 10029, 9601, 9606, 7230, 7238, 6239, 6238, 225400, 43179, 7220, 7955, 7227, 2880, 7222, 9785, 10228, 7029, 9103, 8083, 9544, 9541, 7234, 9031, 521674, 7165, 31033, 8090, 61853, 9483, 6279, 400682, 7176, 13686, 6669, 9823, 9913, 69293, 6293, 9598, 54126, 59463, 7739, 7…	-	-
IPR013015	Laminin IV	DC3	10141, 7260, 10090, 9595, 7070, 31234, 103372, 13616, 9402, 7217, 441959, 12957, 7668, 316067, 9986, 610380, 9258, 7159, 9615, 7209, 10181, 30611, 10029, 43151, 9601, 9606, 7230, 7238, 6239, 6238, 225400, 43179, 7220, 7955, 7227, 7222, 9785, 10228, 9103, 4081, 8083, 9544, 9541, 45351, 9031, 7165, 31033, 8090, 61853, 9483, 6279, 400682, 7176, 13686, 6669, 9823, 9913, 69293, 6293, 9598, 54126, 5946…	-	-
IPR017874	CRIC domain	DC3	10141, 7260, 10090, 9595, 7070, 31234, 103372, 13616, 9402, 7217, 12957, 7668, 9986, 610380, 9258, 7159, 9615, 10181, 30611, 10029, 43151, 9601, 9606, 7230, 7238, 6239, 6238, 225400, 43179, 7220, 7955, 7227, 7222, 9785, 7029, 9103, 8083, 9544, 9541, 7234, 9031, 7165, 31033, 8090, 61853, 9483, 400682, 7176, 13686, 6669, 9823, 9913, 69293, 9598, 54126, 59463, 7739, 7425, 6334, 59729, 8128, 10116, 7…	-	-
IPR007084	BRICHOS domain	DC3	10141, 7260, 10090, 9595, 7070, 31234, 103372, 13616, 9402, 7217, 12957, 7668, 9986, 610380, 9258, 7159, 9615, 7209, 10181, 30611, 10029, 43151, 9601, 9606, 7230, 7238, 6239, 6238, 225400, 43179, 7220, 7955, 7227, 7222, 9785, 7029, 9103, 8083, 9544, 9541, 7234, 45351, 9031, 7165, 31033, 8090, 61853, 9483, 7176, 13686, 9823, 9913, 69293, 6293, 9598, 54126, 59463, 7739, 7425, 6334, 59729, 8128, 101…	-	-
IPR005173	DMRTA motif	DC3	10141, 7260, 10090, 9595, 7070, 31234, 103372, 13616, 9402, 7217, 12957, 7668, 9986, 9258, 7159, 9615, 10181, 30611, 10029, 43151, 9601, 9606, 7230, 7238, 6239, 6238, 225400, 43179, 7220, 7955, 7227, 7222, 9785, 10228, 7029, 8083, 9544, 9541, 7234, 45351, 9031, 7165, 31033, 8090, 61853, 9483, 7176, 13686, 6669, 9823, 9913, 69293, 9598, 59463, 51511, 34765, 7739, 7425, 6334, 59729, 8128, 10116, 77…	-	-
IPR015818	Vitellinogen, open beta-sheet, subdomain 2	DC3	10141, 7260, 10090, 9595, 7070, 31234, 103372, 13616, 9402, 7217, 12957, 7668, 9986, 610380, 9258, 7159, 9615, 7209, 10181, 30611, 10029, 43151, 9601, 9606, 7230, 7238, 6239, 6238, 225400, 43179, 7220, 7955, 7227, 7222, 9785, 10228, 7029, 9103, 8083, 9544, 9541, 7234, 45351, 9031, 7165, 31033, 8090, 61853, 9483, 7176, 13686, 6669, 9823, 9913, 69293, 9598, 54126, 59463, 7739, 7425, 6334, 59729, 81…	2.20.80.10	GO:0005319, GO:0006869
IPR015817	Vitellinogen, open beta-sheet, subdomain 1	DC3	10141, 7260, 10090, 9595, 7070, 31234, 103372, 13616, 9402, 7217, 12957, 7668, 9986, 610380, 9258, 7159, 9615, 7209, 10181, 30611, 10029, 43151, 9601, 9606, 7230, 7238, 6239, 6238, 225400, 43179, 7220, 7955, 7227, 7222, 9785, 10228, 7029, 9103, 8083, 9544, 9541, 7234, 45351, 9031, 7165, 31033, 8090, 61853, 9483, 7176, 13686, 6669, 9823, 9913, 69293, 9598, 54126, 59463, 7739, 7425, 6334, 59729, 81…	2.20.50.20	GO:0005319, GO:0006869
IPR015255	Vitellinogen, open beta-sheet	DC3	10141, 7260, 10090, 9595, 7070, 31234, 103372, 13616, 9402, 7217, 12957, 7668, 9986, 610380, 9258, 7159, 9615, 7209, 10181, 30611, 10029, 43151, 9601, 9606, 7230, 7238, 6239, 6238, 225400, 43179, 7220, 7955, 7227, 7222, 9785, 10228, 7029, 9103, 8083, 9544, 9541, 7234, 45351, 9031, 7165, 31033, 8090, 61853, 9483, 7176, 13686, 6669, 9823, 9913, 69293, 9598, 54126, 59463, 7739, 7425, 6334, 59729, 81…	2.20.50.20, 2.20.80.10	GO:0005319, GO:0006869
IPR015819	Lipid transport protein, beta-sheet shell	DC3	10141, 7260, 10090, 9595, 7070, 31234, 103372, 13616, 9402, 7217, 12957, 7668, 9986, 610380, 9258, 7159, 9615, 7209, 316274, 10181, 30611, 10029, 43151, 9601, 9606, 7230, 7238, 6239, 6238, 225400, 43179, 7220, 7955, 7227, 7222, 9785, 10228, 7029, 9103, 8083, 9544, 9541, 7234, 45351, 9031, 7165, 31033, 8090, 61853, 9483, 7176, 13686, 6669, 9823, 9913, 69293, 9598, 54126, 59463, 51511, 7739, 7425, …	2.20.50.20, 2.20.90.10, 2.20.80.10, 2.30.230.10	GO:0005319, GO:0006869
IPR015816	Vitellinogen, beta-sheet N-terminal	DC3	10141, 7260, 10090, 9595, 7070, 31234, 103372, 13616, 9402, 7217, 12957, 7668, 9986, 610380, 9258, 7159, 9615, 7209, 316274, 10181, 30611, 10029, 43151, 9601, 9606, 7230, 7238, 6239, 6238, 225400, 43179, 7220, 7955, 7227, 7222, 9785, 10228, 7029, 9103, 8083, 9544, 9541, 7234, 45351, 9031, 7165, 31033, 8090, 61853, 9483, 400682, 7176, 13686, 6669, 9823, 9913, 69293, 9598, 54126, 59463, 51511, 7739…	2.30.230.10	GO:0005319, GO:0006869
IPR001747	Lipid transport protein, N-terminal	DC3	378806, 10141, 7260, 10090, 9595, 7070, 31234, 103372, 13616, 9402, 7217, 12957, 7668, 9986, 610380, 9258, 7159, 9615, 7209, 316274, 10181, 30611, 10029, 5762, 43151, 9601, 9606, 7230, 7238, 6239, 6238, 225400, 43179, 7220, 7955, 7227, 7222, 9785, 10228, 7029, 9103, 8083, 9544, 9541, 7234, 45351, 9031, 7165, 31033, 8090, 61853, 9483, 400682, 7176, 13686, 6669, 9823, 595528, 9913, 69293, 9598, 541…	2.30.230.10, 2.20.50.20, 1.25.10.20	GO:0005319, GO:0006869
IPR014715	Fibrinogen, alpha/beta/gamma chain, C-terminal globular, subdomain 2	DC3	10141, 7260, 10090, 9595, 7070, 31234, 103372, 13616, 9402, 7217, 12957, 7668, 403677, 9986, 610380, 9258, 7159, 9615, 7209, 10181, 30611, 10029, 43151, 9601, 9606, 7230, 7238, 6239, 6238, 225400, 1094619, 43179, 7220, 7955, 7227, 7222, 9785, 7029, 9103, 8083, 862908, 9544, 9541, 7234, 45351, 9031, 7165, 31033, 8090, 61853, 9483, 400682, 7176, 13686, 6669, 9823, 9913, 69293, 9598, 54126, 59463, 5…	4.10.530.10, 3.90.215.10	-
IPR010911	Rab-binding domain	DC3	10141, 7260, 10090, 9595, 7070, 31234, 103372, 13616, 9402, 7217, 7668, 9986, 610380, 9258, 7159, 9615, 7209, 10181, 30611, 10029, 6183, 9601, 9606, 297246, 7230, 7238, 6239, 6238, 225400, 43179, 7220, 7955, 7227, 7222, 9785, 10228, 7029, 9103, 8083, 9544, 9541, 7234, 45351, 9031, 7165, 31033, 8090, 61853, 9483, 13686, 6669, 9823, 9913, 69293, 9598, 54126, 59463, 51511, 34765, 7739, 7425, 79923, …	3.30.40.10	GO:0017137, GO:0006886
IPR000867	Insulin-like growth factor-binding protein, IGFBP	DC3	10141, 7260, 10090, 9595, 7070, 31234, 103372, 13616, 9402, 7217, 12957, 7668, 9986, 610380, 9258, 7159, 9615, 7209, 10181, 30611, 10029, 6183, 9601, 9606, 7230, 7238, 6239, 225400, 43179, 7220, 7955, 7227, 7222, 9785, 10228, 7029, 9103, 8083, 9544, 9541, 7234, 45351, 9031, 31033, 8090, 61853, 9483, 400682, 7176, 6669, 9823, 9913, 69293, 9598, 59463, 51511, 34765, 7739, 7425, 79923, 59729, 8128, …	4.10.40.20	GO:0005520, GO:0001558, GO:0005576
IPR011106	Seven cysteines, N-terminal	DC3	10141, 7260, 10090, 9595, 7070, 31234, 103372, 13616, 9402, 7217, 12957, 7668, 9986, 610380, 9258, 7159, 9615, 10181, 30611, 10029, 6183, 43151, 9601, 9606, 7230, 7238, 225400, 43179, 7220, 7955, 7227, 7222, 9785, 10228, 7029, 9103, 8083, 9544, 9541, 7234, 45351, 9031, 7165, 31033, 8090, 61853, 9483, 400682, 7176, 6669, 9823, 9913, 69293, 9598, 59463, 51511, 34765, 7739, 7425, 59729, 8128, 10116,…	-	-
IPR010909	PLAC	DC3	10141, 7260, 10090, 9595, 7070, 31234, 103372, 13616, 9402, 7217, 12957, 7668, 9986, 610380, 9258, 7159, 9615, 10181, 30611, 10029, 6183, 43151, 9601, 9606, 7230, 7238, 6239, 6238, 225400, 43179, 7220, 7955, 7227, 7222, 9785, 7029, 9103, 8083, 9544, 9541, 7234, 45351, 9031, 7165, 31033, 8090, 61853, 9483, 400682, 7176, 13686, 6669, 9823, 9913, 69293, 6293, 9598, 59463, 51511, 34765, 7739, 7425, 5…	-	GO:0008233
IPR004826	Basic leucine zipper domain, Maf-type	DC3	10141, 7260, 10090, 9595, 7070, 31234, 103372, 13616, 9402, 7217, 344612, 12957, 7668, 9986, 610380, 9258, 7159, 9615, 10181, 30611, 10029, 6183, 43151, 9601, 9606, 7230, 7238, 6239, 6238, 225400, 43179, 7220, 7955, 7227, 7222, 9785, 10228, 7029, 9103, 946362, 8083, 9544, 9541, 7234, 45351, 9031, 7165, 31033, 8090, 61853, 9483, 400682, 7176, 6669, 81824, 9823, 595528, 9913, 69293, 9598, 59463, 51…	1.10.880.10	GO:0003677, GO:0006355, GO:0005634
IPR024725	E3 ubiquitin ligase EDD, ubiquitin-associated domain	DC3	7260, 10090, 9595, 7070, 31234, 103372, 13616, 9402, 7217, 12957, 7668, 9986, 610380, 9258, 7159, 9615, 7209, 10181, 30611, 6183, 43151, 9601, 9606, 7230, 6239, 6238, 225400, 43179, 7220, 7955, 7227, 7222, 10228, 7029, 9103, 8083, 9544, 9541, 7234, 9031, 7165, 31033, 8090, 61853, 9483, 6279, 400682, 7176, 6669, 9823, 9913, 69293, 6293, 9598, 54126, 59463, 51511, 34765, 7739, 7425, 79923, 59729, 8…	-	GO:0043130
IPR006608	Domain of unknown function DM14	DC3	10141, 7260, 10090, 9595, 7070, 31234, 103372, 13616, 9402, 7217, 12957, 7668, 9986, 610380, 7159, 9615, 7209, 10181, 30611, 10029, 43151, 9601, 9606, 7230, 7238, 6239, 6238, 225400, 43179, 7220, 7955, 7227, 7222, 9785, 10228, 9103, 8083, 9544, 9541, 7234, 45351, 9031, 7165, 31033, 8090, 61853, 9483, 6279, 400682, 7176, 13686, 6669, 9823, 9913, 69293, 9598, 59463, 7425, 79923, 59729, 8128, 10116,…	-	-
IPR021977	D domain of beta-TrCP	DC3	10141, 7260, 10090, 9595, 7070, 31234, 103372, 13616, 9402, 7217, 12957, 7668, 9986, 610380, 9258, 7159, 9615, 7209, 10181, 30611, 10029, 6183, 9601, 9606, 7230, 7238, 6239, 6238, 225400, 43179, 7220, 7955, 7227, 7222, 9785, 10228, 7029, 9103, 9544, 9541, 7234, 45351, 9031, 7165, 31033, 8090, 61853, 9483, 6279, 400682, 7176, 13686, 6669, 9823, 9913, 69293, 6293, 9598, 59463, 51511, 34765, 7425, 7…	-	GO:0046983
IPR019548	CTF transcription factor/nuclear factor 1, N-terminal	DC3	10141, 7260, 10090, 9595, 7070, 31234, 13616, 9402, 7217, 12957, 7668, 9986, 610380, 9258, 7159, 9615, 7209, 10181, 30611, 10029, 9601, 9606, 7230, 7238, 6239, 6238, 225400, 43179, 7220, 7955, 7227, 7222, 9785, 9103, 8083, 9544, 9541, 7234, 45351, 9031, 7165, 31033, 8090, 61853, 9483, 6279, 400682, 7176, 13686, 6669, 9823, 9913, 69293, 6293, 9598, 59463, 51511, 7739, 7425, 6334, 59729, 8128, 1011…	-	-
IPR001090	Ephrin receptor ligand binding domain	DC3	10141, 7260, 10090, 9595, 7070, 31234, 103372, 13616, 9402, 7217, 12957, 7668, 9986, 610380, 9258, 7159, 9615, 7209, 10181, 30611, 10029, 6183, 43151, 9601, 9606, 7230, 7238, 6239, 6238, 225400, 43179, 7220, 7955, 7227, 7222, 9785, 10228, 9103, 8083, 9544, 9541, 7234, 45351, 9031, 7165, 31033, 8090, 61853, 9483, 400682, 7176, 13686, 6669, 9823, 9913, 69293, 9598, 59463, 51511, 34765, 7739, 7425, …	2.60.120.260	GO:0048013
IPR020604	CTF transcription factor/nuclear factor 1, DNA-binding domain	DC3	10141, 7260, 10090, 9595, 7070, 31234, 103372, 13616, 9402, 7217, 12957, 7668, 9986, 610380, 9258, 7159, 9615, 7209, 10181, 30611, 10029, 6183, 9601, 9606, 7230, 7238, 6239, 6238, 225400, 43179, 7220, 7955, 7227, 7222, 9785, 10228, 9103, 8083, 9544, 9541, 7234, 45351, 9031, 7165, 31033, 8090, 61853, 9483, 6279, 312017, 400682, 7176, 13686, 6669, 9823, 9913, 69293, 6293, 9598, 54126, 59463, 51511,…	-	GO:0003700, GO:0006260, GO:0006355, GO:0005634
IPR019391	Storkhead-box protein, winged-helix domain	DC3	10141, 7260, 10090, 9595, 7070, 31234, 13616, 9402, 7217, 12957, 9986, 610380, 9258, 7159, 9615, 7209, 10181, 30611, 10029, 6183, 43151, 9601, 9606, 7230, 7238, 6239, 6238, 225400, 43179, 7220, 7955, 7227, 7222, 9785, 7029, 9103, 8083, 9544, 9541, 7234, 9031, 7165, 31033, 8090, 61853, 9483, 6279, 7176, 13686, 6669, 9823, 9913, 69293, 6293, 9598, 59463, 34765, 7739, 7425, 79923, 6334, 59729, 8128,…	-	-
IPR019131	Cortactin-binding protein-2, N-terminal	DC3	10141, 7260, 10090, 9595, 7070, 31234, 103372, 13616, 9402, 7217, 12957, 7668, 9986, 9258, 7159, 9615, 7209, 10181, 30611, 10029, 6183, 9601, 9606, 7230, 7238, 6239, 6238, 225400, 43179, 7220, 7955, 7227, 7222, 9785, 7029, 9103, 8083, 9544, 9541, 7234, 9031, 7165, 31033, 8090, 61853, 9483, 6279, 7176, 13686, 6669, 9823, 9913, 69293, 6293, 9598, 59463, 51511, 34765, 7425, 6334, 59729, 8128, 10116,…	-	-
IPR015096	Domain of unknown function DUF1897	DC3	10141, 7260, 10090, 9595, 7070, 31234, 103372, 13616, 9402, 7217, 12957, 9986, 610380, 9258, 7159, 9615, 7209, 10181, 30611, 10029, 6183, 43151, 9601, 9606, 7230, 7238, 6239, 6238, 225400, 43179, 7220, 7955, 7227, 7222, 9785, 10228, 7029, 9103, 8083, 9544, 9541, 7234, 9031, 7165, 764103, 31033, 8090, 61853, 9483, 6279, 7176, 13686, 6669, 9823, 9913, 69293, 6293, 9598, 54126, 59463, 51511, 34765, …	-	-
IPR024587	Potassium channel, voltage dependent, Kv4, C-terminal	DC3	10141, 7260, 10090, 9595, 7070, 31234, 103372, 13616, 9402, 7217, 12957, 7668, 9986, 610380, 9258, 7159, 9615, 7209, 10181, 30611, 10029, 43151, 9601, 9606, 7230, 7238, 6239, 6238, 225400, 43179, 7220, 7955, 7227, 7222, 9785, 7029, 9103, 8083, 9544, 9541, 7234, 45351, 9031, 7165, 31033, 8090, 61853, 9483, 6279, 13686, 6669, 9823, 9913, 69293, 6293, 9598, 54126, 59463, 7739, 7425, 59729, 8128, 101…	-	-
IPR010660	Notch, NOD domain	DC3	10141, 7260, 10090, 9595, 7070, 31234, 13616, 9402, 7217, 12957, 7668, 9986, 610380, 9258, 7159, 9615, 7209, 10181, 30611, 10029, 43151, 9601, 9606, 7230, 7238, 6239, 6238, 225400, 43179, 7220, 7955, 7227, 7222, 9785, 7029, 9103, 8083, 9544, 9541, 7234, 45351, 9031, 7165, 31033, 8090, 61853, 9483, 6279, 13686, 6669, 9823, 9913, 69293, 6293, 9598, 54126, 59463, 51511, 7739, 7425, 6334, 59729, 8128…	-	GO:0030154, GO:0016021
IPR011656	Notch, NODP domain	DC3	10141, 7260, 10090, 9595, 7070, 31234, 13616, 9402, 7217, 12957, 7668, 9986, 610380, 9258, 7159, 9615, 7209, 10181, 30611, 10029, 6183, 43151, 9601, 9606, 7230, 7238, 6239, 6238, 225400, 43179, 7220, 7955, 7227, 7222, 9785, 7029, 9103, 8083, 9544, 9541, 7234, 45351, 9031, 7165, 31033, 8090, 61853, 9483, 6279, 13686, 6669, 9823, 9913, 69293, 6293, 9598, 54126, 59463, 51511, 34765, 7739, 7425, 7992…	-	GO:0007219, GO:0007275, GO:0030154, GO:0016021
IPR022557	Domain of unknown function DUF3480	DC3	10141, 7260, 10090, 9595, 7070, 31234, 13616, 9402, 7217, 12957, 7668, 9986, 610380, 9258, 7159, 9615, 7209, 10181, 30611, 10029, 43151, 9601, 9606, 7230, 7238, 6239, 6238, 225400, 43179, 7220, 7955, 7227, 7222, 9785, 10228, 7029, 9103, 946362, 8083, 9544, 9541, 7234, 45351, 9031, 7165, 31033, 8090, 61853, 9483, 6279, 7176, 13686, 6669, 9823, 9913, 69293, 6293, 9598, 54126, 59463, 51511, 7739, 79…	-	-
IPR006989	NAB co-repressor, domain	DC3	10141, 7260, 10090, 9595, 7070, 31234, 103372, 13616, 9402, 7217, 12957, 7668, 9986, 610380, 246409, 7159, 9615, 7209, 10181, 30611, 10029, 6183, 43151, 9601, 9606, 7230, 7238, 6239, 6238, 225400, 43179, 7220, 7955, 7227, 9785, 7029, 9103, 8083, 9544, 9541, 7234, 9031, 7165, 31033, 8090, 61853, 9483, 6279, 400682, 7176, 13686, 9823, 9913, 69293, 6293, 9598, 54126, 59463, 51511, 7425, 79923, 6334,…	-	GO:0045892, GO:0005634
IPR024641	Hepatocyte growth factor-regulated tyrosine kinase substrate, helical domain	DC3	10141, 7260, 10090, 9595, 7070, 31234, 103372, 13616, 9402, 7217, 12957, 7668, 610380, 9258, 7159, 9615, 7209, 10181, 30611, 10029, 6183, 43151, 9601, 9606, 7230, 7238, 6239, 6238, 225400, 43179, 7220, 7955, 7227, 7222, 9785, 7029, 9103, 8083, 9544, 9541, 45351, 9031, 7165, 31033, 8090, 61853, 9483, 6279, 400682, 7176, 13686, 6669, 595528, 9913, 69293, 6293, 9598, 54126, 59463, 51511, 34765, 7425…	-	-
IPR010508	Domain of unknown function DUF1088	DC3	10141, 7260, 10090, 9595, 7070, 31234, 103372, 13616, 9402, 7217, 12957, 7668, 9986, 610380, 9258, 7159, 9615, 7209, 10181, 30611, 6183, 43151, 9601, 9606, 7230, 7238, 6239, 6238, 225400, 43179, 7220, 7955, 7227, 7222, 9785, 10228, 7029, 9103, 8083, 9544, 9541, 9031, 7165, 31033, 8090, 61853, 9483, 6279, 400682, 7176, 13686, 6669, 9823, 595528, 9913, 69293, 6293, 9598, 54126, 59463, 51511, 34765,…	-	-
IPR018863	Fragile site-associated protein, C-terminal	DC3	10141, 7260, 10090, 9595, 7070, 31234, 103372, 13616, 9402, 7217, 12957, 7668, 9986, 610380, 9258, 7159, 9615, 7209, 10181, 30611, 10029, 6183, 43151, 9601, 9606, 7230, 7238, 6239, 6238, 225400, 7220, 7955, 7227, 7222, 9785, 10228, 7029, 9103, 8083, 9544, 9541, 9031, 7165, 31033, 8090, 61853, 9483, 6279, 400682, 7176, 13686, 6669, 331117, 9823, 595528, 69293, 6293, 9598, 59463, 51511, 34765, 7739…	-	-
IPR004178	Calmodulin-binding domain	DC3	10141, 7260, 10090, 9595, 7070, 31234, 103372, 13616, 9402, 7217, 12957, 7668, 9986, 9258, 7159, 9615, 7209, 10181, 30611, 10029, 6183, 43151, 9601, 9606, 7230, 7238, 6239, 6238, 225400, 43179, 7220, 7955, 7227, 7222, 9785, 7029, 9103, 8083, 9544, 9541, 9031, 7165, 31033, 8090, 61853, 9483, 7176, 6669, 9823, 9913, 69293, 6293, 9598, 54126, 59463, 51511, 34765, 7739, 7425, 79923, 6334, 59729, 8128…	1.10.287.70	GO:0005516, GO:0015269, GO:0006813, GO:0016021
IPR012320	Stonin homology	DC3	10141, 7260, 10090, 9595, 7070, 31234, 103372, 13616, 9402, 7217, 12957, 7668, 9986, 610380, 9258, 7159, 9615, 7209, 10181, 30611, 10029, 6183, 43151, 9601, 9606, 7230, 7238, 6239, 6238, 43179, 7220, 7955, 7227, 7222, 9785, 7029, 9103, 8083, 9544, 9541, 7234, 9031, 7165, 31033, 8090, 61853, 9483, 400682, 7176, 6669, 9823, 9913, 69293, 6293, 9598, 54126, 59463, 7739, 7425, 79923, 6334, 59729, 8128…	-	GO:0006897
IPR000463	Cytosolic fatty-acid binding	DC3	10141, 7260, 10090, 9595, 7070, 31234, 103372, 13616, 9402, 655844, 7217, 12957, 7668, 9986, 610380, 9258, 7159, 9615, 7209, 10181, 30611, 10029, 6183, 43151, 9601, 9606, 7230, 7238, 6239, 6238, 225400, 43179, 7220, 7955, 7227, 7222, 9785, 10228, 7029, 9103, 8083, 9544, 9541, 7234, 9031, 7165, 31033, 8090, 61853, 9483, 6279, 7176, 6669, 9823, 9913, 69293, 6293, 9598, 54126, 59463, 51511, 34765, 7…	2.40.128.20	GO:0005215, GO:0008289, GO:0006810
IPR025754	TRC8 N-terminal domain	DC3	10141, 7260, 10090, 9595, 7070, 31234, 103372, 13616, 9402, 7217, 12957, 7668, 9986, 610380, 9258, 7159, 9615, 7209, 10181, 30611, 10029, 6183, 9601, 9606, 7230, 7238, 6239, 6238, 225400, 43179, 7220, 7955, 7227, 9785, 7029, 9103, 8083, 9544, 9541, 7234, 45351, 9031, 7165, 31033, 8090, 61853, 9483, 6279, 7176, 13686, 6669, 9823, 9913, 69293, 6293, 9598, 54126, 59463, 51511, 34765, 7739, 7425, 799…	-	-
IPR013821	Potassium channel, voltage dependent, KCNQ, C-terminal	DC3	10141, 7260, 10090, 9595, 7070, 31234, 103372, 13616, 9402, 7217, 12957, 7668, 9986, 610380, 9258, 7159, 9615, 7209, 10181, 30611, 10029, 6183, 9601, 9606, 7238, 6239, 6238, 225400, 43179, 7220, 7955, 7227, 7222, 9785, 9103, 8083, 9544, 9541, 7234, 9031, 7165, 31033, 8090, 61853, 9483, 6279, 7176, 13686, 6669, 9823, 9913, 69293, 6293, 9598, 54126, 59463, 51511, 34765, 7739, 7425, 79923, 6334, 597…	-	-
IPR023082	Homeo-prospero domain	DC3	10141, 7260, 10090, 9595, 7070, 31234, 103372, 13616, 9402, 7217, 12957, 7668, 9986, 610380, 9258, 7159, 9615, 7209, 10181, 30611, 10029, 6183, 9601, 9606, 7230, 7238, 6239, 6238, 225400, 43179, 7220, 7955, 7227, 7222, 9785, 7029, 9103, 8083, 9544, 9541, 7234, 9031, 7165, 31033, 8090, 61853, 9483, 6279, 7176, 13686, 6669, 9823, 9913, 69293, 6293, 9598, 54126, 59463, 51511, 34765, 7425, 79923, 633…	1.10.10.500	GO:0003677
IPR013706	3'5'-cyclic nucleotide phosphodiesterase N-terminal	DC3	10141, 7260, 10090, 9595, 31234, 103372, 13616, 9402, 7217, 12957, 7668, 9986, 610380, 9258, 7159, 9615, 7209, 44689, 10181, 30611, 10029, 6183, 9601, 9606, 7230, 7238, 6239, 6238, 225400, 43179, 7220, 7955, 7227, 7222, 9785, 7029, 9103, 8083, 9544, 9541, 7234, 45351, 9031, 7165, 31033, 8090, 61853, 9483, 6279, 7176, 13686, 6669, 9823, 9913, 69293, 6293, 9598, 54126, 59463, 51511, 7739, 7425, 578…	-	GO:0004114
IPR000928	SNAP-25	DC3	10141, 7260, 10090, 9595, 7070, 31234, 103372, 13616, 9402, 7217, 12957, 7668, 9986, 610380, 9258, 7159, 9615, 81972, 7209, 10181, 30611, 10029, 6183, 43151, 9601, 9606, 7230, 7238, 6239, 6238, 225400, 43179, 7220, 7955, 7227, 7222, 9785, 10228, 7029, 9103, 8083, 9544, 9541, 7234, 9031, 7165, 31033, 8090, 61853, 9483, 6279, 13686, 6669, 9823, 9913, 69293, 6293, 9598, 54126, 59463, 51511, 34765, 7…	1.20.5.110	-
IPR014873	Voltage-dependent calcium channel, alpha-1 subunit, IQ domain	DC3	10141, 7260, 10090, 9595, 7070, 31234, 103372, 13616, 9402, 7217, 12957, 7668, 9986, 610380, 9258, 7159, 9615, 7209, 10181, 30611, 10029, 6183, 43151, 9601, 9606, 7230, 7238, 6239, 6238, 225400, 43179, 7220, 7955, 7227, 237895, 7222, 9785, 10228, 7029, 353152, 9103, 8083, 9544, 9541, 7234, 45351, 9031, 7165, 31033, 8090, 61853, 9483, 6279, 7176, 13686, 6669, 9823, 9913, 69293, 6293, 9598, 54126, …	-	-
IPR005189	Focal adhesion kinase, targeting (FAT) domain	DC3	10141, 7260, 10090, 9595, 7070, 31234, 103372, 13616, 9402, 7217, 12957, 7668, 9986, 610380, 9258, 7159, 9615, 7209, 10181, 30611, 10029, 6183, 43151, 9601, 9606, 7230, 7238, 6239, 6238, 225400, 43179, 7220, 7955, 7227, 7222, 9785, 7029, 9103, 8083, 9544, 9541, 7234, 9031, 7165, 31033, 8090, 61853, 9483, 6279, 400682, 7176, 13686, 6669, 9823, 595528, 9913, 69293, 6293, 9598, 59463, 51511, 34765, …	1.20.5.540, 1.20.120.330	GO:0004713, GO:0004871, GO:0006468, GO:0007172, GO:0005925
IPR025750	Requiem/DPF N-terminal domain	DC3	10141, 7260, 10090, 9595, 7070, 31234, 103372, 13616, 9402, 7217, 12957, 7668, 9986, 610380, 9258, 7159, 9615, 7209, 10181, 30611, 10029, 6183, 43151, 9601, 9606, 7230, 7238, 6239, 6238, 225400, 43179, 7220, 7955, 7227, 7222, 9785, 7029, 9103, 8083, 9544, 9541, 7234, 45351, 9031, 7165, 31033, 8090, 61853, 9483, 6279, 400682, 7176, 6669, 9823, 9913, 69293, 6293, 9598, 54126, 59463, 51511, 34765, 7…	-	-
IPR003350	Homeodomain protein CUT	DC3	10141, 7260, 10090, 9595, 7070, 31234, 103372, 13616, 9402, 7217, 12957, 7668, 9986, 610380, 9258, 7159, 9615, 7209, 10181, 30611, 10029, 6183, 43151, 9601, 9606, 7230, 7238, 6239, 6238, 225400, 43179, 7220, 7955, 7227, 7222, 9785, 7029, 9103, 8083, 160491, 9544, 9541, 7234, 45351, 9031, 7165, 31033, 8090, 61853, 9483, 6279, 7176, 13686, 6669, 114615, 9823, 9913, 69293, 6293, 9598, 54126, 59463, …	1.10.10.60, 1.10.260.40	GO:0003677
IPR013151	Immunoglobulin	DC3	10141, 7260, 10090, 9595, 7070, 31234, 103372, 13616, 9402, 7217, 12957, 7668, 1110509, 9986, 610380, 9258, 7159, 9615, 10181, 30611, 10029, 6183, 9601, 9606, 7230, 7238, 6239, 6238, 225400, 43179, 7220, 7955, 7227, 7222, 9785, 10228, 7029, 9103, 8083, 9544, 9541, 7234, 45351, 9031, 7165, 31033, 8090, 61853, 9483, 400682, 7176, 13686, 6669, 9823, 9913, 69293, 6293, 9598, 54126, 59463, 51511, 7739…	2.60.40.10	-
IPR018031	Laminin B, subgroup	DC3	10141, 7260, 10090, 9595, 7070, 31234, 103372, 13616, 9402, 7217, 12957, 7668, 9986, 610380, 9258, 7159, 9615, 7209, 10181, 30611, 10029, 43151, 9601, 9606, 7230, 7238, 6239, 6238, 225400, 43179, 7220, 7955, 7227, 7222, 9785, 7029, 9103, 8083, 9544, 9541, 7234, 9031, 7165, 31033, 8090, 61853, 9483, 6279, 7176, 13686, 6669, 9823, 9913, 69293, 6293, 9598, 54126, 59463, 51511, 34765, 7739, 7425, 633…	-	-
IPR003112	Olfactomedin-like	DC3	10141, 7260, 10090, 9595, 7070, 31234, 103372, 13616, 9402, 7217, 12957, 7668, 9986, 610380, 9258, 7159, 9615, 7209, 10181, 30611, 10029, 43151, 9601, 9606, 7230, 7238, 6239, 6238, 225400, 43179, 7220, 7955, 7227, 7222, 9785, 7029, 9103, 8083, 9544, 9541, 7234, 9031, 7165, 31033, 8090, 61853, 9483, 6279, 7176, 13686, 6669, 9823, 9913, 69293, 6293, 9598, 54126, 59463, 51511, 34765, 7739, 7425, 633…	-	GO:0005515
IPR008379	Band 4.1, C-terminal	DC3	10141, 7260, 10090, 9595, 7070, 31234, 103372, 13616, 9402, 7217, 12957, 7668, 9986, 610380, 9258, 7159, 9615, 7209, 10181, 30611, 10029, 43151, 9601, 9606, 7230, 7238, 6239, 6238, 225400, 43179, 7220, 7955, 7227, 7222, 9785, 7029, 9103, 8083, 9544, 9541, 7234, 45351, 9031, 7165, 31033, 8090, 61853, 9483, 6279, 7176, 6669, 9823, 9913, 69293, 6293, 9598, 54126, 59463, 51511, 7739, 7425, 59729, 812…	-	GO:0003779, GO:0005198, GO:0005856
IPR003102	Coactivator CBP, pKID	DC3	10141, 7260, 10090, 9595, 7070, 31234, 103372, 13616, 9402, 7217, 12957, 7668, 9986, 610380, 9258, 246409, 7159, 9615, 7209, 10181, 30611, 10029, 43151, 9601, 9606, 7230, 7238, 6239, 6238, 225400, 43179, 7220, 7955, 7227, 7222, 9785, 10228, 7029, 9103, 8083, 9544, 9541, 7234, 45351, 9031, 7165, 31033, 8090, 61853, 9483, 6279, 7176, 6669, 9823, 9913, 69293, 6293, 9598, 54126, 59463, 51511, 7739, 7…	-	GO:0005515, GO:0006355
IPR000233	Cadherin, cytoplasmic domain	DC3	10141, 7260, 10090, 9595, 7070, 31234, 103372, 13616, 9402, 7217, 12957, 7668, 9986, 610380, 9258, 7159, 9615, 7209, 10181, 30611, 10029, 43151, 9601, 9606, 7230, 7238, 6239, 6238, 225400, 43179, 7220, 7955, 7227, 7222, 9785, 7029, 9103, 8083, 9544, 9541, 7234, 45351, 9031, 7165, 31033, 8090, 61853, 9483, 6279, 7176, 13686, 6669, 9823, 9913, 69293, 6293, 9598, 59463, 51511, 34765, 7739, 7425, 633…	4.10.900.10	GO:0005509, GO:0007156, GO:0016020
IPR003649	B-box, C-terminal	DC3	10141, 7260, 10090, 9595, 7070, 31234, 103372, 13616, 9402, 7217, 12957, 7668, 9986, 610380, 9258, 7159, 9615, 7209, 10181, 30611, 10029, 43151, 9601, 9606, 7230, 7238, 6239, 6238, 225400, 43179, 7220, 7955, 7227, 7222, 9785, 7029, 9103, 8083, 9544, 9541, 7234, 45351, 9031, 7165, 31033, 8090, 61853, 9483, 6279, 400682, 7176, 13686, 6669, 9823, 9913, 69293, 6293, 9598, 59463, 51511, 7739, 7425, 79…	-	GO:0005622
IPR011489	EMI domain	DC3	10141, 7260, 10090, 9595, 7070, 31234, 103372, 13616, 9402, 7217, 12957, 7668, 9986, 610380, 9258, 7159, 9615, 7209, 10181, 30611, 10029, 43151, 9601, 9606, 7230, 7238, 6239, 6238, 225400, 43179, 7220, 7955, 7227, 7222, 9785, 7029, 9103, 8083, 9544, 9541, 7234, 45351, 9031, 7165, 31033, 8090, 61853, 9483, 6279, 400682, 7176, 13686, 6669, 9823, 9913, 69293, 6293, 9598, 59463, 51511, 34765, 7739, 7…	-	GO:0005515
IPR024678	Serine/threonine-protein kinase OSR1/WNK, CCT domain	DC3	10141, 7260, 10090, 9595, 7070, 31234, 103372, 13616, 9402, 7217, 12957, 7668, 9986, 610380, 9258, 7159, 9615, 7209, 10181, 30611, 10029, 43151, 9601, 9606, 7230, 7238, 6239, 6238, 225400, 43179, 7220, 7955, 7227, 7222, 9785, 7029, 9103, 8083, 9544, 9541, 7234, 45351, 9031, 7165, 31033, 8090, 61853, 9483, 6279, 7176, 13686, 6669, 9823, 9913, 69293, 6293, 9598, 54126, 59463, 51511, 7739, 7425, 633…	3.10.20.90	-
IPR004133	DAN	DC3	10141, 7260, 10090, 9595, 7070, 31234, 103372, 13616, 9402, 7217, 12957, 7668, 9986, 610380, 9258, 7159, 9615, 7209, 10181, 30611, 10029, 43151, 9601, 9606, 7230, 7238, 6239, 6238, 225400, 43179, 7220, 7955, 7227, 7222, 9785, 10228, 7029, 9103, 8083, 9544, 9541, 7234, 45351, 9031, 7165, 31033, 8090, 61853, 9483, 6279, 7176, 13686, 6669, 9823, 9913, 69293, 6293, 9598, 54126, 59463, 51511, 7739, 63…	-	-
IPR009464	PCAF, N-terminal	DC3	10141, 7260, 10090, 9595, 7070, 31234, 103372, 13616, 9402, 7217, 12957, 7668, 9986, 610380, 9258, 7159, 9615, 7209, 10181, 30611, 10029, 6183, 43151, 9601, 9606, 7230, 7238, 6239, 6238, 225400, 43179, 7220, 7955, 7227, 7222, 9785, 10228, 7029, 9103, 8083, 9544, 9541, 7234, 45351, 9031, 7165, 31033, 8090, 61853, 9483, 6279, 400682, 7176, 13686, 6669, 9823, 9913, 69293, 6293, 9598, 54126, 59463, 5…	-	GO:0004402, GO:0006355, GO:0005634
IPR022624	Domain of unknown function DUF3497	DC3	10141, 7260, 10090, 9595, 7070, 31234, 103372, 13616, 9402, 7217, 12957, 7668, 9986, 610380, 9258, 7159, 9615, 7209, 10181, 30611, 10029, 43151, 9601, 9606, 7230, 7238, 6239, 6238, 225400, 43179, 7220, 7955, 7227, 7222, 9785, 10228, 7029, 9103, 8083, 9544, 9541, 7234, 45351, 9031, 7165, 31033, 8090, 61853, 9483, 6279, 400682, 7176, 13686, 6669, 9823, 9913, 69293, 6293, 9598, 54126, 59463, 51511, …	-	-
IPR012975	NOPS	DC3	10141, 7260, 10090, 9595, 7070, 31234, 103372, 13616, 9402, 7217, 12957, 7668, 9986, 610380, 9258, 7159, 9615, 7209, 10181, 30611, 10029, 43151, 9601, 9606, 7230, 7238, 6239, 6238, 225400, 43179, 7220, 7955, 7227, 7222, 9785, 10228, 7029, 9103, 8083, 9544, 9541, 7234, 45351, 9031, 7165, 31033, 8090, 61853, 9483, 6279, 400682, 7176, 13686, 6669, 9823, 9913, 69293, 6293, 9598, 54126, 59463, 51511, …	-	-
IPR010294	ADAM-TS Spacer 1	DC3	10141, 7260, 10090, 9595, 7070, 31234, 103372, 13616, 9402, 7217, 12957, 7668, 9986, 610380, 9258, 7159, 9615, 7209, 10181, 30611, 10029, 43151, 9601, 9606, 7230, 7238, 6239, 6238, 225400, 43179, 7220, 7955, 7227, 7222, 9785, 10228, 7029, 9103, 8083, 9544, 9541, 7234, 45351, 9031, 7165, 31033, 8090, 61853, 9483, 6279, 400682, 7176, 13686, 6669, 9823, 9913, 69293, 6293, 9598, 54126, 59463, 51511, …	-	GO:0004222, GO:0031012
IPR009017	Green fluorescent protein	DC3	10141, 7260, 10090, 9595, 7070, 31234, 103372, 13616, 9402, 7217, 12957, 7668, 9986, 610380, 9258, 7159, 9615, 7209, 10181, 30611, 10029, 43151, 9601, 9606, 7230, 7238, 6239, 6238, 225400, 43179, 7220, 7955, 7227, 7222, 9785, 7029, 9103, 8083, 9544, 9541, 7234, 45351, 9031, 7165, 31033, 8090, 61853, 9483, 6279, 7176, 6669, 1033177, 9823, 9913, 69293, 6293, 9598, 54126, 59463, 51511, 34765, 7739, …	2.40.155.10	-
IPR023142	Microtubule-associated serine/threonine-protein kinase, pre-PK domain	DC3	10141, 7260, 10090, 9595, 7070, 31234, 103372, 13616, 9402, 7217, 12957, 7668, 9986, 610380, 9258, 7159, 9615, 7209, 10181, 30611, 10029, 43151, 9601, 9606, 7230, 7238, 6239, 6238, 225400, 43179, 7220, 7955, 7227, 7222, 9785, 10228, 9103, 8083, 9544, 9541, 45351, 9031, 7165, 31033, 8090, 61853, 9483, 6279, 400682, 7176, 13686, 6669, 9823, 9913, 69293, 6293, 9598, 54126, 59463, 51511, 34765, 7739,…	1.20.1480.20	GO:0004674
IPR015022	Microtubule-associated serine/threonine-protein kinase, domain	DC3	10141, 7260, 10090, 9595, 7070, 31234, 103372, 13616, 9402, 7217, 12957, 7668, 9986, 610380, 9258, 7159, 9615, 7209, 10181, 30611, 10029, 6183, 43151, 9601, 9606, 7230, 7238, 6239, 6238, 225400, 43179, 7220, 7955, 7227, 7222, 9785, 10228, 9103, 946362, 8083, 9544, 9541, 45351, 9031, 7165, 31033, 8090, 61853, 9483, 6279, 400682, 7176, 13686, 6669, 9823, 595528, 9913, 69293, 6293, 9598, 54126, 5946…	1.20.1480.20	GO:0000287, GO:0004674, GO:0005524, GO:0006468
IPR006988	Nab, N-terminal	DC3	10141, 7260, 10090, 9595, 7070, 31234, 103372, 13616, 9402, 7217, 12957, 7668, 9986, 610380, 7159, 9615, 7209, 10181, 30611, 10029, 6183, 9601, 9606, 7230, 7238, 6239, 6238, 225400, 43179, 7220, 7955, 7227, 7222, 9785, 7029, 9103, 8083, 9544, 9541, 7234, 45351, 9031, 7165, 31033, 8090, 61853, 9483, 6279, 400682, 7176, 13686, 9823, 9913, 69293, 6293, 9598, 54126, 59463, 51511, 34765, 7739, 7425, 7…	-	GO:0045892, GO:0005634
IPR014836	Integrin beta subunit, cytoplasmic domain	DC3	10141, 7260, 10090, 9595, 7070, 31234, 103372, 13616, 9402, 7217, 12957, 7668, 9986, 610380, 9258, 7159, 9615, 7209, 10181, 30611, 10029, 6183, 9601, 9606, 7230, 7238, 6239, 6238, 225400, 43179, 7220, 7955, 7227, 7222, 9785, 7029, 9103, 8083, 9544, 9541, 7234, 45351, 9031, 7165, 31033, 8090, 61853, 9483, 6279, 400682, 7176, 13686, 6669, 9823, 595528, 9913, 69293, 6293, 9598, 54126, 59463, 51511, …	1.20.5.630, 1.20.5.100	-
IPR012858	Dendritic cell-specific transmembrane protein-like	DC3	10141, 7260, 10090, 9595, 7070, 31234, 103372, 13616, 9402, 7217, 12957, 7668, 9986, 610380, 9258, 7159, 9615, 7209, 10181, 30611, 10029, 6183, 43151, 9601, 9606, 7230, 7238, 6239, 6238, 225400, 43179, 7220, 7955, 7227, 7222, 9785, 7029, 9103, 8083, 9544, 9541, 7234, 9031, 7165, 31033, 8090, 61853, 9483, 6279, 7176, 13686, 6669, 9823, 9913, 69293, 6293, 9598, 54126, 59463, 34765, 7739, 7425, 7992…	-	GO:0016021
IPR013162	CD80-like, immunoglobulin C2-set	DC3	10141, 7260, 10090, 9595, 7070, 31234, 103372, 13616, 9402, 7217, 12957, 7668, 9986, 610380, 9258, 7159, 9615, 7209, 10181, 30611, 10029, 6183, 43151, 9601, 9606, 7230, 7238, 6239, 6238, 225400, 43179, 7220, 7955, 7227, 7222, 9785, 7029, 9103, 8083, 9544, 9541, 7234, 9031, 7165, 31033, 8090, 61853, 9483, 6279, 7176, 13686, 6669, 9823, 9913, 69293, 6293, 9598, 54126, 59463, 51511, 34765, 7739, 742…	2.60.40.10	-
IPR013555	Transient receptor ion channel domain	DC3	10141, 7260, 10090, 9595, 7070, 31234, 103372, 13616, 9402, 7217, 12957, 7668, 9986, 610380, 9258, 7159, 9615, 7209, 10181, 30611, 10029, 6183, 43151, 9601, 9606, 7230, 7238, 6239, 6238, 225400, 43179, 7220, 7955, 7227, 7222, 9785, 7029, 9103, 8083, 9544, 9541, 7234, 45351, 9031, 7165, 31033, 8090, 61853, 9483, 7176, 13686, 6669, 9823, 9913, 69293, 6293, 9598, 54126, 59463, 51511, 34765, 7739, 74…	-	-
IPR024810	Mab-21 domain	DC3	10141, 7260, 10090, 9595, 7070, 31234, 103372, 13616, 9402, 7217, 12957, 7668, 9986, 610380, 9258, 7159, 9615, 10181, 30611, 10029, 6183, 43151, 9601, 9606, 7230, 7238, 6239, 6238, 225400, 43179, 7220, 7955, 7227, 7222, 9785, 7029, 9103, 8083, 9544, 9541, 7234, 45351, 9031, 7165, 31033, 8090, 61853, 9483, 6279, 7176, 13686, 6669, 81824, 9823, 9913, 69293, 6293, 9598, 54126, 59463, 51511, 34765, 7…	-	-
IPR000472	TGF-beta receptor/activin receptor, type I/II	DC3	10141, 7260, 10090, 9595, 7070, 31234, 103372, 13616, 9402, 7217, 12957, 7668, 9986, 610380, 9258, 7159, 9615, 7209, 10181, 30611, 10029, 6183, 43151, 9601, 9606, 7230, 7238, 6239, 6238, 225400, 43179, 7220, 7955, 7227, 7222, 9785, 7029, 9103, 8083, 9544, 9541, 7234, 45351, 9031, 7165, 31033, 8090, 61853, 9483, 6279, 7176, 13686, 6669, 9823, 9913, 69293, 6293, 9598, 54126, 59463, 51511, 7739, 742…	2.10.60.10	GO:0004675, GO:0005024, GO:0016020
IPR014847	FERM adjacent (FA)	DC3	10141, 7260, 10090, 9595, 7070, 31234, 103372, 13616, 9402, 7217, 12957, 7668, 9986, 610380, 9258, 7159, 9615, 7209, 10181, 30611, 10029, 6183, 43151, 9601, 9606, 7230, 7238, 6239, 6238, 225400, 43179, 7220, 7955, 7227, 7222, 9785, 7029, 9103, 8083, 9544, 9541, 7234, 45351, 9031, 7165, 31033, 8090, 61853, 9483, 6279, 400682, 7176, 13686, 6669, 9823, 9913, 69293, 6293, 9598, 54126, 59463, 51511, 3…	-	-
IPR023340	UMA domain	DC3	10141, 7260, 10090, 9595, 7070, 31234, 103372, 13616, 9402, 7217, 12957, 7668, 9986, 610380, 9258, 7159, 9615, 7209, 10181, 30611, 10029, 6183, 43151, 9601, 9606, 7230, 7238, 6239, 6238, 225400, 43179, 7220, 7955, 7227, 7222, 9785, 10228, 7029, 9103, 8083, 9544, 9541, 7234, 45351, 9031, 7165, 31033, 8090, 61853, 9483, 6279, 7176, 13686, 6669, 9823, 9913, 69293, 6293, 9598, 54126, 59463, 7739, 742…	-	-
IPR025884	Methyl-CpG binding protein 2/3, C-terminal domain	DC3	10141, 7260, 10090, 9595, 7070, 31234, 103372, 13616, 9402, 7217, 12957, 7668, 9986, 610380, 9258, 7159, 9615, 7209, 10181, 30611, 10029, 6183, 43151, 9601, 9606, 7230, 7238, 6239, 6238, 225400, 43179, 7220, 7955, 7227, 7222, 9785, 10228, 7029, 9103, 8083, 9544, 9541, 7234, 45351, 9031, 7165, 31033, 8090, 61853, 9483, 6279, 7176, 13686, 6669, 9823, 9913, 69293, 6293, 9598, 54126, 59463, 34765, 77…	-	-
IPR019143	JNK/Rab-associated protein-1, N-terminal	DC3	10141, 7260, 10090, 9595, 7070, 31234, 103372, 13616, 4533, 9402, 7217, 12957, 7668, 9986, 610380, 9258, 7159, 9615, 7209, 10181, 30611, 10029, 6183, 43151, 9601, 9606, 7230, 7238, 6239, 6238, 225400, 43179, 7220, 7955, 7227, 7222, 9785, 10228, 7029, 9103, 8083, 9544, 9541, 7234, 45351, 9031, 7165, 31033, 8090, 61853, 9483, 6279, 400682, 6669, 9823, 9913, 69293, 6293, 9598, 54126, 59463, 51511, 3…	-	-
IPR006207	Cystine knot, C-terminal	DC3	10141, 7260, 10090, 9595, 7070, 31234, 103372, 13616, 9402, 7217, 12957, 7668, 9986, 610380, 9258, 7159, 9615, 7209, 10181, 30611, 10029, 6183, 43151, 9601, 9606, 7230, 7238, 6239, 6238, 225400, 43179, 7220, 7955, 7227, 7222, 9785, 10228, 7029, 9103, 8083, 9544, 9541, 7234, 45351, 9031, 7165, 31033, 8090, 61853, 9483, 6279, 7176, 13686, 6669, 9823, 9913, 69293, 6293, 9598, 999953, 59463, 51511, 3…	-	-
IPR003605	TGF beta receptor, GS motif	DC3	10141, 7260, 10090, 9595, 7070, 31234, 103372, 13616, 9402, 7217, 12957, 7668, 9986, 610380, 9258, 7159, 9615, 7209, 10181, 30611, 10029, 6183, 43151, 9601, 9606, 7230, 7238, 6239, 6238, 225400, 43179, 7220, 7955, 7227, 7222, 9785, 10228, 7029, 9103, 8083, 9544, 9541, 7234, 45351, 9031, 7165, 31033, 8090, 61853, 9483, 6279, 400682, 7176, 13686, 6669, 9823, 9913, 69293, 6293, 9598, 502025, 59463, …	3.30.200.20	GO:0004675, GO:0005524, GO:0006468, GO:0016020
IPR014775	L27, C-terminal	DC3	10141, 7260, 10090, 9595, 7070, 31234, 103372, 13616, 9402, 7217, 12957, 7668, 9986, 610380, 9258, 7159, 9615, 7209, 10181, 30611, 10029, 6183, 43151, 9601, 9606, 7230, 7238, 6239, 6238, 225400, 43179, 7220, 7955, 7227, 7222, 9785, 10228, 7029, 9103, 946362, 8083, 9544, 9541, 7234, 45351, 9031, 7165, 31033, 8090, 61853, 9483, 6279, 400682, 7176, 13686, 6669, 9823, 9913, 69293, 6293, 9598, 59463, …	1.10.287.650	-
IPR011500	GPCR, family 3, nine cysteines domain	DC3	10141, 7260, 10090, 9595, 7070, 31234, 103372, 13616, 9402, 7217, 12957, 7668, 9986, 610380, 9258, 7159, 9615, 7209, 10181, 30611, 10029, 6183, 9601, 9606, 7230, 7238, 6239, 6238, 225400, 43179, 7220, 7955, 7227, 7222, 9785, 10228, 7029, 9103, 8083, 9544, 9541, 7234, 45351, 9031, 7165, 31033, 8090, 61853, 9483, 6279, 400682, 7176, 13686, 6669, 9823, 9913, 69293, 6293, 9598, 54126, 59463, 51511, 7…	-	GO:0004930, GO:0007186
IPR014890	c-SKI SMAD4-binding domain	DC3	10141, 7260, 10090, 9595, 7070, 31234, 103372, 13616, 9402, 7217, 12957, 7668, 9986, 610380, 9258, 7159, 9615, 7209, 10181, 30611, 10029, 6183, 43151, 9601, 9606, 7230, 7238, 6239, 6238, 225400, 43179, 7220, 7955, 7227, 7222, 9785, 10228, 7029, 9103, 8083, 9544, 9541, 7234, 45351, 9031, 7165, 31033, 8090, 61853, 9483, 6279, 400682, 7176, 13686, 6669, 9823, 9913, 69293, 6293, 9598, 54126, 59463, 5…	3.10.390.10	GO:0046332
IPR001275	DM DNA-binding	DC3	10141, 7260, 10090, 9595, 7070, 31234, 103372, 13616, 9402, 7217, 12957, 7668, 9986, 610380, 9258, 7159, 9615, 7209, 10181, 30611, 10029, 6183, 9601, 9606, 7230, 7238, 6239, 6238, 225400, 43179, 7220, 7955, 7227, 7222, 9785, 10228, 7029, 9103, 8083, 9544, 9541, 7234, 45351, 9031, 7165, 31033, 8090, 61853, 9483, 6279, 7176, 13686, 6669, 9823, 9913, 69293, 6293, 9598, 54126, 59463, 51511, 34765, 77…	4.10.1040.10	GO:0043565, GO:0006355
IPR005542	PBX	DC3	10141, 7260, 10090, 9595, 7070, 31234, 103372, 13616, 9402, 7217, 12957, 7668, 9986, 610380, 9258, 7159, 9615, 7209, 10181, 30611, 10029, 6183, 9601, 9606, 7230, 7238, 6239, 6238, 225400, 43179, 7220, 7955, 7227, 7222, 9785, 10228, 7029, 9103, 8083, 9544, 9541, 7234, 45351, 9031, 7165, 31033, 8090, 61853, 9483, 6279, 7176, 13686, 6669, 9823, 9913, 69293, 6293, 9598, 54126, 59463, 51511, 34765, 77…	-	GO:0003700, GO:0005634
IPR001134	Netrin domain	DC3	10141, 7260, 10090, 9595, 7070, 31234, 103372, 13616, 9402, 7217, 12957, 7668, 9986, 610380, 9258, 7159, 9615, 7209, 10181, 30611, 10029, 6183, 43151, 9601, 9606, 7230, 7238, 6239, 6238, 225400, 43179, 7220, 7955, 7227, 7222, 9785, 10228, 7029, 9103, 8083, 9544, 9541, 7234, 45351, 9031, 7165, 31033, 8090, 61853, 9483, 6279, 7176, 13686, 6669, 9823, 9913, 69293, 6293, 9598, 54126, 59463, 51511, 34…	3.90.370.10, 2.40.50.120	GO:0005515
IPR018933	Netrin module, non-TIMP type	DC3	10141, 7260, 10090, 9595, 7070, 31234, 103372, 13616, 9402, 7217, 12957, 7668, 9986, 610380, 9258, 7159, 9615, 7209, 10181, 30611, 10029, 6183, 43151, 9601, 9606, 7230, 7238, 6239, 6238, 225400, 43179, 7220, 7955, 7227, 7222, 9785, 10228, 7029, 9103, 8083, 9544, 9541, 7234, 45351, 9031, 7165, 31033, 8090, 61853, 9483, 6279, 7176, 196162, 13686, 6669, 9823, 9913, 69293, 6293, 9598, 54126, 59463, 5…	2.40.50.120	-
IPR010439	Calcium-dependent secretion activator	DC3	10141, 7260, 10090, 9595, 7070, 31234, 103372, 13616, 9402, 7217, 12957, 7668, 9986, 610380, 9258, 7159, 9615, 7209, 10181, 30611, 10029, 6183, 43151, 9601, 9606, 7230, 7238, 6239, 6238, 225400, 43179, 7220, 7955, 7227, 7222, 9785, 10228, 7029, 9103, 8083, 9544, 9541, 7234, 45351, 9031, 31033, 8090, 61853, 9483, 6279, 400682, 7176, 13686, 6669, 9823, 9913, 69293, 6293, 9598, 54126, 59463, 51511, …	-	-
IPR005617	Groucho/TLE, N-terminal Q-rich domain	DC3	10141, 7260, 10090, 9595, 7070, 31234, 103372, 13616, 9402, 7217, 12957, 7668, 9986, 610380, 9258, 7159, 9615, 7209, 10181, 30611, 10029, 6183, 43151, 9601, 9606, 7230, 7238, 6239, 6238, 225400, 43179, 7220, 7955, 7227, 7222, 9785, 10228, 7029, 9103, 8083, 9544, 9541, 7234, 45351, 9031, 7165, 31033, 8090, 61853, 9483, 6279, 400682, 7176, 13686, 6669, 9823, 9913, 69293, 6293, 9598, 54126, 59463, 5…	-	GO:0005515
IPR006586	ADAM, cysteine-rich	DC3	10141, 7260, 10090, 9595, 7070, 31234, 103372, 13616, 9402, 7217, 12957, 7668, 9986, 610380, 9258, 7159, 9615, 7209, 10181, 30611, 10029, 6183, 43151, 9601, 9606, 7230, 7238, 6239, 6238, 225400, 43179, 7220, 7955, 7227, 7222, 9785, 10228, 7029, 9103, 8083, 9544, 9541, 7234, 45351, 9031, 7165, 31033, 8090, 61853, 9483, 6279, 400682, 7176, 13686, 6669, 9823, 9913, 69293, 6293, 9598, 54126, 59463, 5…	-	GO:0004222, GO:0006508
IPR020479	Homeodomain, metazoa	DC3	10141, 7260, 10090, 9595, 7070, 31234, 103372, 13616, 9402, 7217, 12957, 7668, 9986, 610380, 9258, 7159, 9615, 7209, 10181, 30611, 10029, 6183, 43151, 9601, 9606, 7230, 7238, 6239, 6238, 225400, 43179, 7220, 7955, 7227, 7222, 9785, 10228, 7029, 9103, 8083, 9544, 9541, 7234, 45351, 9031, 7165, 31033, 8090, 61853, 9483, 6279, 400682, 7176, 13686, 6669, 9823, 9913, 69293, 6293, 9598, 54126, 59463, 5…	1.10.10.60	-
IPR013649	Integrin alpha-2	DC3	10141, 7260, 10090, 9595, 7070, 31234, 103372, 13616, 9402, 7217, 12957, 7668, 9986, 610380, 9258, 7159, 9615, 7209, 10181, 30611, 10029, 6183, 43151, 9601, 9606, 7230, 7238, 6239, 6238, 225400, 43179, 7220, 7955, 7227, 7222, 9785, 10228, 7029, 9103, 8083, 9544, 9541, 7234, 45351, 9031, 7165, 31033, 8090, 61853, 9483, 6279, 400682, 7176, 13686, 6669, 9823, 9913, 69293, 6293, 9598, 54126, 59463, 5…	2.60.40.1530, 2.60.40.1460, 2.60.40.1510	-
IPR001839	Transforming growth factor-beta, C-terminal	DC3	10141, 7260, 10090, 9595, 7070, 31234, 103372, 13616, 9402, 7217, 12957, 7668, 9986, 610380, 9258, 7159, 9615, 7209, 10181, 30611, 10029, 6183, 43151, 9601, 9606, 7230, 7238, 6239, 6238, 225400, 43179, 7220, 7955, 7227, 7222, 9785, 10228, 7029, 9103, 8083, 9544, 9541, 7234, 45351, 9031, 7165, 31033, 8090, 61853, 9483, 6279, 400682, 7176, 13686, 6669, 9823, 9913, 69293, 6293, 9598, 54126, 59463, 5…	2.10.90.10	GO:0008083
IPR006561	DZF	DC3	10141, 7260, 10090, 9595, 7070, 31234, 103372, 13616, 9402, 7217, 12957, 7668, 9986, 610380, 9258, 7159, 9615, 7209, 10181, 30611, 10029, 6183, 43151, 9601, 9606, 7230, 7238, 6239, 6238, 225400, 43179, 7220, 7955, 7227, 7222, 9785, 10228, 7029, 9103, 8083, 9544, 9541, 7234, 45351, 9031, 7165, 31033, 8090, 61853, 9483, 6279, 400682, 7176, 13686, 6669, 9823, 9913, 69293, 6293, 9598, 54126, 59463, 5…	-	-
IPR000483	Cysteine-rich flanking region, C-terminal	DC3	10141, 7260, 10090, 9595, 7070, 31234, 103372, 13616, 9402, 7217, 12957, 7668, 9986, 610380, 9258, 7159, 9615, 7209, 10181, 30611, 10029, 6183, 43151, 9601, 9606, 7230, 7238, 6239, 6238, 225400, 43179, 7220, 7955, 7227, 7222, 9785, 10228, 7029, 9103, 8083, 9544, 9541, 7234, 45351, 9031, 7165, 31033, 8090, 61853, 9483, 6279, 400682, 7176, 13686, 6669, 9823, 9913, 69293, 6293, 9598, 54126, 59463, 5…	3.80.10.10	-
IPR003619	MAD homology 1, Dwarfin-type	DC3	10141, 7260, 10090, 9595, 7070, 31234, 103372, 13616, 9402, 7217, 12957, 7668, 9986, 610380, 9258, 7159, 9615, 7209, 10181, 30611, 10029, 6183, 43151, 9601, 9606, 7230, 7238, 6239, 6238, 225400, 43179, 7220, 7955, 7227, 7222, 9785, 10228, 7029, 9103, 8083, 9544, 9541, 7234, 45351, 9031, 7165, 31033, 8090, 61853, 9483, 6279, 400682, 7176, 13686, 6669, 9823, 9913, 69293, 6293, 9598, 54126, 59463, 5…	3.90.520.10	GO:0006355, GO:0005622
IPR001007	von Willebrand factor, type C	DC3	10141, 7260, 10090, 9595, 7070, 31234, 103372, 13616, 9402, 448385, 7217, 12957, 7668, 9986, 610380, 9258, 7159, 9615, 7209, 10181, 30611, 10029, 6183, 43151, 9601, 9606, 7230, 7238, 6239, 6238, 225400, 43179, 7220, 7955, 7227, 7222, 9785, 10228, 7029, 9103, 8083, 9544, 9541, 7234, 45351, 9031, 7165, 31033, 8090, 61853, 9483, 6279, 400682, 7176, 13686, 6669, 9823, 9913, 69293, 6293, 9598, 54126, …	2.10.70.10	GO:0005515
IPR013854	Transcription factor AP-2, C-terminal	DC3	10141, 7260, 10090, 9595, 7070, 31234, 103372, 13616, 9402, 7217, 12957, 7668, 9986, 610380, 9258, 7159, 9615, 7209, 10181, 30611, 10029, 6183, 43151, 9601, 9606, 7230, 7238, 6239, 6238, 225400, 43179, 7220, 7955, 7227, 7222, 9785, 10228, 7029, 9103, 8083, 9544, 9541, 7234, 45351, 9031, 7165, 31033, 8090, 61853, 9483, 6279, 400682, 7176, 13686, 6669, 9823, 9913, 69293, 6293, 9598, 54126, 59463, 5…	-	-
IPR013019	MAD homology, MH1	DC3	10141, 7260, 10090, 9595, 7070, 31234, 103372, 13616, 9402, 7217, 12957, 7668, 9986, 610380, 9258, 7159, 9615, 7209, 10181, 30611, 10029, 6183, 43151, 9601, 9606, 7230, 7238, 6239, 6238, 225400, 43179, 7220, 7955, 7227, 7222, 9785, 10228, 7029, 9103, 8083, 9544, 9541, 7234, 45351, 9031, 7165, 31033, 8090, 61853, 9483, 6279, 400682, 7176, 13686, 6669, 9823, 9913, 69293, 6293, 9598, 54126, 59463, 5…	3.90.520.10	GO:0003700, GO:0006355, GO:0007179, GO:0005622, GO:0005667
IPR013847	POU domain	DC3	10141, 7260, 10090, 9595, 7070, 31234, 103372, 13616, 9402, 7217, 12957, 7668, 9986, 610380, 9258, 7159, 9615, 1206466, 7209, 10181, 30611, 10029, 6183, 43151, 9601, 9606, 7230, 7238, 6239, 6238, 225400, 43179, 7220, 7955, 7227, 7222, 9785, 10228, 7029, 9103, 8083, 9544, 9541, 7234, 45351, 9031, 7165, 31033, 8090, 61853, 9483, 6279, 400682, 7176, 13686, 6669, 9823, 9913, 69293, 6293, 9598, 54126,…	1.10.10.60, 1.10.260.40	-
IPR000536	Nuclear hormone receptor, ligand-binding, core	DC3	10141, 7260, 10090, 9595, 7070, 31234, 103372, 13616, 9402, 7217, 12957, 7668, 9986, 610380, 9258, 7159, 9615, 7209, 10181, 30611, 10029, 6183, 43151, 9601, 9606, 7230, 7238, 6239, 6238, 225400, 43179, 7220, 7955, 7227, 7222, 9785, 10228, 7029, 9103, 8083, 9544, 9541, 7234, 45351, 9031, 7165, 31033, 8090, 61853, 9483, 6279, 400682, 7176, 13686, 6669, 9823, 9913, 69293, 6293, 9598, 54126, 59463, 5…	1.10.565.10	GO:0003700, GO:0003707, GO:0006355, GO:0043401, GO:0005634
IPR001628	Zinc finger, nuclear hormone receptor-type	DC3	10141, 7260, 10090, 9595, 7070, 31234, 103372, 13616, 9402, 7217, 12957, 7668, 9986, 610380, 9258, 7159, 9615, 7209, 10181, 30611, 10029, 6183, 43151, 9601, 9606, 7230, 7238, 6239, 6238, 225400, 857967, 43179, 7220, 7955, 7227, 7222, 9785, 10228, 7029, 9103, 8083, 9544, 9541, 7234, 45351, 9031, 7165, 31033, 8090, 61853, 9483, 6279, 400682, 7176, 13686, 6669, 9823, 9913, 69293, 6293, 9598, 54126, …	3.30.50.10	GO:0003700, GO:0008270, GO:0043565, GO:0006355, GO:0005634
IPR022735	Domain of unknown function DUF3585	DC3	10141, 7260, 10090, 9595, 7070, 31234, 103372, 13616, 9402, 7217, 12957, 7668, 9986, 610380, 9258, 7159, 9615, 7209, 10181, 30611, 10029, 6183, 43151, 9601, 9606, 7230, 7238, 6239, 6238, 225400, 43179, 7220, 7955, 7227, 7222, 9785, 10228, 7029, 9103, 8083, 9544, 9541, 7234, 45351, 9031, 7165, 31033, 8090, 61853, 9483, 6279, 400682, 7176, 13686, 6669, 9823, 595528, 9913, 69293, 6293, 9598, 54126, …	-	-
IPR013577	Lethal giant larvae homologue 2	DC3	10141, 7260, 10090, 9595, 7070, 31234, 103372, 13616, 9402, 7217, 12957, 7668, 9986, 610380, 9258, 7159, 9615, 7209, 10181, 30611, 10029, 6183, 43151, 9601, 9606, 7230, 7238, 6239, 6238, 225400, 43179, 7220, 7955, 7227, 7222, 9785, 10228, 7029, 9103, 8083, 9544, 9541, 7234, 45351, 9031, 7165, 31033, 8090, 61853, 9483, 6279, 400682, 7176, 13686, 6669, 9823, 595528, 9913, 69293, 6293, 9598, 54126, …	-	-
IPR013769	Band 3 cytoplasmic domain	DC3	10141, 7260, 10090, 9595, 7070, 31234, 103372, 13616, 9402, 7217, 12957, 7668, 9986, 610380, 9258, 7159, 9615, 7209, 10181, 30611, 10029, 6183, 43151, 9601, 9606, 7230, 7238, 6239, 6238, 225400, 43179, 7220, 7955, 7227, 7222, 9785, 10228, 7029, 9103, 8083, 9544, 9541, 7234, 45351, 9031, 1028729, 7165, 31033, 8090, 61853, 9483, 6279, 400682, 7176, 13686, 6669, 9823, 595528, 9913, 69293, 6293, 9598…	3.40.1100.10	GO:0008509, GO:0006820, GO:0016021
IPR013106	Immunoglobulin V-set	DC3	10141, 7260, 10090, 9595, 7070, 31234, 103372, 13616, 9402, 7217, 12957, 7668, 9986, 610380, 9258, 159087, 7159, 9615, 7209, 10181, 30611, 10029, 6183, 43151, 9601, 9606, 7230, 7238, 6239, 6238, 225400, 43179, 7220, 7955, 7227, 7222, 9785, 10228, 7029, 9103, 8083, 9544, 9541, 7234, 45351, 9031, 7165, 31033, 8090, 61853, 9483, 6279, 400682, 7176, 13686, 6669, 9823, 9913, 69293, 6293, 9598, 54126, …	2.60.40.10	-
IPR001565	Synaptotagmin	DC3	10141, 7260, 10090, 9595, 7070, 31234, 103372, 13616, 9402, 7217, 12957, 7668, 9986, 610380, 9258, 7159, 9615, 7209, 10181, 30611, 10029, 6183, 43151, 9601, 9606, 7230, 7238, 6239, 6238, 225400, 43179, 7220, 7955, 7227, 7222, 9785, 10228, 7029, 9103, 8083, 9544, 9541, 7234, 45351, 9031, 7165, 31033, 8090, 61853, 9483, 6279, 7176, 13686, 6669, 9823, 595528, 9913, 69293, 6293, 9598, 54126, 59463, 5…	2.60.40.150	GO:0005215, GO:0006810, GO:0008021, GO:0016020
IPR012849	Abl-interactor, homeo-domain homologous domain	DC3	10141, 7260, 10090, 9595, 7070, 31234, 103372, 13616, 9402, 7217, 12957, 7668, 9986, 610380, 9258, 7159, 9615, 7209, 10181, 30611, 10029, 6183, 43151, 9601, 9606, 7230, 7238, 6239, 6238, 225400, 43179, 7220, 7955, 7227, 7222, 9785, 10228, 7029, 9103, 946362, 8083, 9544, 9541, 7234, 45351, 9031, 7165, 31033, 8090, 61853, 9483, 6279, 400682, 7176, 13686, 6669, 9823, 9913, 69293, 6293, 9598, 54126, …	-	GO:0005737
IPR013608	VWA N-terminal	DC3	10141, 7260, 10090, 9595, 7070, 31234, 103372, 13616, 9402, 7217, 12957, 7668, 9986, 610380, 9258, 7159, 9615, 7209, 10181, 30611, 10029, 6183, 43151, 9601, 9606, 7230, 7238, 6239, 6238, 225400, 43179, 7220, 7955, 7227, 7222, 9785, 10228, 7029, 9103, 946362, 8083, 9544, 9541, 7234, 45351, 9031, 7165, 31033, 8090, 61853, 9483, 6279, 400682, 7176, 13686, 6669, 926556, 9823, 9913, 69293, 6293, 9598,…	-	-
IPR001507	Zona pellucida domain	DC3	10141, 7260, 10090, 9595, 7070, 29760, 31234, 103372, 13616, 9402, 7217, 12957, 7668, 9986, 610380, 9258, 7159, 9615, 7209, 10181, 30611, 10029, 6183, 43151, 9601, 9606, 7230, 7238, 6239, 6238, 225400, 43179, 7220, 7955, 7227, 7222, 9785, 10228, 7029, 9103, 8083, 9544, 9541, 7234, 45351, 9031, 7165, 31033, 8090, 61853, 9483, 6279, 7176, 13686, 3847, 6669, 9823, 9913, 69293, 6293, 9598, 54126, 594…	-	-
IPR019594	Glutamate receptor, L-glutamate/glycine-binding	DC3	10141, 7260, 10090, 9595, 7070, 31234, 103372, 13616, 9402, 7217, 12957, 7668, 9986, 610380, 9258, 7159, 9615, 7209, 10181, 30611, 10029, 5762, 6183, 43151, 9601, 9606, 7230, 7238, 6239, 6238, 225400, 159749, 43179, 7220, 7955, 7227, 7222, 9785, 10228, 7029, 9103, 8083, 9544, 9541, 7234, 45351, 9031, 7165, 31033, 8090, 61853, 9483, 6279, 7176, 3067, 13686, 6669, 9823, 9913, 69293, 6293, 9598, 541…	3.40.190.10	GO:0004970, GO:0005234, GO:0016020
IPR013547	Prolyl 4-hydroxylase alpha-subunit, N-terminal	DC3	10141, 7260, 10090, 9595, 7070, 31234, 13616, 9402, 7217, 12957, 7668, 9986, 9258, 7159, 9615, 7209, 10181, 30611, 10029, 6183, 43151, 9601, 9606, 7230, 7238, 6239, 6238, 225400, 43179, 7220, 7955, 7227, 7222, 9785, 10228, 7029, 9103, 946362, 8083, 9544, 9541, 7234, 45351, 9031, 7165, 31033, 8090, 61853, 9483, 6279, 400682, 7176, 13686, 6669, 81824, 9823, 9913, 69293, 6293, 9598, 54126, 59463, 51…	-	GO:0004656, GO:0016702, GO:0055114, GO:0005783
IPR006576	BRK domain	DC3	10141, 7260, 10090, 9595, 7070, 31234, 103372, 13616, 9402, 7217, 12957, 7668, 9986, 610380, 9258, 7159, 9615, 7209, 10181, 30611, 10029, 6183, 43151, 9601, 9606, 7230, 7238, 6239, 6238, 225400, 43179, 7220, 7955, 7227, 7222, 9785, 7029, 9103, 8083, 9544, 9541, 7234, 45351, 9031, 7165, 31033, 8090, 61853, 9483, 6279, 400682, 7176, 13686, 6669, 81824, 9823, 9913, 69293, 6293, 9598, 54126, 59463, 5…	-	GO:0005515, GO:0016817
IPR006612	Zinc finger, C2CH-type	DC3	10141, 7260, 10090, 9595, 7070, 31234, 103372, 13616, 9402, 7217, 12957, 7668, 9986, 610380, 9258, 7159, 9615, 7209, 10181, 452637, 30611, 10029, 6183, 43151, 9601, 9606, 7230, 7238, 6239, 6238, 225400, 43179, 7220, 7955, 7227, 7222, 9785, 10228, 7029, 9103, 8083, 9544, 9541, 7234, 45351, 9031, 7165, 31033, 8090, 61853, 9483, 6279, 400682, 7176, 13686, 6669, 81824, 9823, 9913, 69293, 6293, 9598, …	-	GO:0003676
IPR010442	PET domain	DC3	10141, 7260, 10090, 9595, 7070, 31234, 103372, 13616, 9402, 7217, 12957, 7668, 9986, 610380, 9258, 7159, 9615, 7209, 10181, 30611, 10029, 6183, 43151, 9601, 9606, 7230, 7238, 6239, 6238, 225400, 43179, 7220, 7955, 7227, 7222, 9785, 10228, 7029, 9103, 946362, 8083, 9544, 9541, 7234, 45351, 9031, 7165, 31033, 8090, 61853, 9483, 6279, 400682, 7176, 13686, 6669, 81824, 9823, 9913, 69293, 6293, 9598, …	-	GO:0008270
IPR001132	SMAD domain, Dwarfin-type	DC3	10141, 7260, 10090, 9595, 7070, 31234, 103372, 13616, 9402, 7217, 12957, 7668, 9986, 610380, 9258, 7159, 9615, 7209, 10181, 30611, 10029, 6183, 43151, 9601, 9606, 7230, 7238, 6239, 6238, 225400, 43179, 7220, 7955, 7227, 7222, 9785, 10228, 7029, 9103, 946362, 8083, 9544, 9541, 7234, 45351, 9031, 7165, 31033, 8090, 61853, 9483, 6279, 400682, 7176, 13686, 6669, 81824, 9823, 9913, 69293, 6293, 9598, …	2.60.200.10	GO:0006355, GO:0005622
IPR017855	SMAD domain-like	DC3	10141, 7260, 10090, 9595, 7070, 31234, 103372, 13616, 9402, 7217, 12957, 7668, 9986, 610380, 9258, 7159, 9615, 7209, 10181, 30611, 10029, 6183, 43151, 9601, 9606, 7230, 7238, 6239, 6238, 225400, 43179, 7220, 7955, 7227, 7222, 9785, 10228, 7029, 9103, 946362, 8083, 9544, 9541, 7234, 45351, 9031, 7165, 31033, 8090, 61853, 9483, 6279, 400682, 7176, 13686, 6669, 81824, 9823, 9913, 69293, 6293, 9598, …	2.60.200.10	-
IPR013548	Plexin, cytoplasmic RasGAP domain	DC3	10141, 7260, 10090, 9595, 7070, 31234, 103372, 13616, 9402, 7217, 12957, 7668, 9986, 610380, 9258, 7159, 9615, 7209, 10181, 30611, 10029, 6183, 43151, 9601, 9606, 7230, 7238, 6239, 6238, 225400, 43179, 7220, 7955, 7227, 7222, 9785, 10228, 7029, 9103, 946362, 8083, 9544, 9541, 7234, 45351, 9031, 7165, 31033, 8090, 61853, 9483, 6279, 400682, 7176, 13686, 6669, 81824, 9823, 9913, 69293, 6293, 9598, …	3.10.20.90	-
IPR001627	Semaphorin/CD100 antigen	DC3	10141, 7260, 10090, 9595, 7070, 31234, 103372, 13616, 9402, 7217, 12957, 7668, 9986, 610380, 9258, 7159, 9615, 7209, 10181, 30611, 10029, 6183, 43151, 9601, 9606, 7230, 7238, 6239, 6238, 225400, 43179, 7220, 7955, 7227, 7222, 9785, 10228, 7029, 9103, 946362, 8083, 9544, 9541, 7234, 45351, 9031, 7165, 31033, 8090, 61853, 9483, 6279, 400682, 7176, 13686, 6669, 81824, 9823, 9913, 69293, 6293, 9598, …	2.130.10.10	GO:0005515
IPR015390	Rabaptin, GTPase-Rab5 binding domain	DC3	10141, 7260, 10090, 9595, 7070, 31234, 103372, 13616, 9402, 7217, 12957, 7668, 9986, 610380, 9258, 7159, 9615, 7209, 10181, 30611, 10029, 6183, 43151, 9601, 9606, 7230, 7238, 6239, 6238, 225400, 43179, 7220, 7955, 7227, 7222, 9785, 10228, 7029, 9103, 946362, 8083, 9544, 9541, 7234, 45351, 9031, 7165, 630390, 31033, 8090, 61853, 9483, 6279, 400682, 7176, 13686, 6669, 81824, 9823, 9913, 69293, 6293…	-	-
IPR013625	Tensin phosphotyrosine-binding domain	DC3	10141, 7260, 10090, 9595, 7070, 31234, 103372, 13616, 3694, 9402, 7217, 12957, 7668, 9986, 610380, 9258, 7159, 9615, 7209, 10181, 30611, 10029, 6183, 43151, 9601, 9606, 7230, 7238, 6239, 6238, 225400, 43179, 7220, 7955, 7227, 7222, 9785, 10228, 7029, 9103, 946362, 8083, 9544, 9541, 7234, 45351, 9031, 7165, 31033, 8090, 61853, 9483, 6279, 400682, 7176, 13686, 3847, 6669, 81824, 9823, 9913, 69293, …	-	GO:0005515
IPR003116	Raf-like Ras-binding	DC3	10141, 7260, 10090, 9595, 7070, 31234, 103372, 13616, 9402, 7217, 12957, 7668, 9986, 610380, 9258, 7159, 9615, 7209, 10181, 30611, 10029, 6183, 43151, 9601, 9606, 7230, 7238, 6239, 6238, 225400, 43179, 7220, 7955, 7227, 7222, 9785, 7029, 9103, 946362, 8083, 9544, 9541, 7234, 45351, 9031, 7165, 31033, 8090, 61853, 9483, 6279, 400682, 7176, 13686, 6669, 81824, 9823, 595528, 9913, 69293, 6293, 9598,…	3.10.20.90	GO:0005057, GO:0007165
IPR014753	Arrestin, N-terminal	DC3	10141, 7260, 10090, 9595, 7070, 31234, 103372, 13616, 9402, 7217, 12957, 7668, 9986, 610380, 9258, 7159, 9615, 7209, 10181, 30611, 10029, 6183, 43151, 9601, 9606, 7230, 7238, 6239, 6238, 225400, 43179, 7220, 7955, 7227, 7222, 9785, 10228, 7029, 9103, 946362, 8083, 9544, 9541, 7234, 45351, 9031, 7165, 31033, 8090, 61853, 9483, 6279, 400682, 7176, 13686, 6669, 81824, 9823, 595528, 9913, 69293, 6293…	2.60.40.840	GO:0007165
IPR006211	Furin-like cysteine-rich domain	DC3	10141, 7260, 10090, 9595, 7070, 31234, 103372, 13616, 9402, 7217, 12957, 7668, 9986, 610380, 9258, 7159, 9615, 7209, 10181, 30611, 10029, 6183, 43151, 9601, 9606, 7230, 7238, 6239, 6238, 225400, 43179, 7220, 7955, 7227, 7222, 9785, 10228, 7029, 9103, 946362, 8083, 9544, 9541, 7234, 9031, 7165, 31033, 8090, 61853, 9483, 6279, 400682, 7176, 13686, 6669, 81824, 9823, 595528, 9913, 69293, 6293, 9598,…	3.80.20.20, 2.10.220.10	GO:0004714, GO:0005524, GO:0006468, GO:0007169, GO:0016020
IPR008954	Moesin	DC3	10141, 7260, 10090, 9595, 7070, 31234, 103372, 13616, 9402, 7217, 12957, 7668, 9986, 610380, 9258, 7159, 9615, 7209, 10181, 30611, 10029, 6183, 43151, 9601, 9606, 7230, 7238, 6239, 6238, 225400, 43179, 7220, 7955, 7227, 7222, 9785, 10228, 7029, 9103, 946362, 8083, 9544, 9541, 7234, 45351, 9031, 7165, 31033, 8090, 61853, 9483, 6279, 400682, 7176, 13686, 6669, 81824, 9823, 595528, 9913, 69293, 6293…	-	GO:0008092, GO:0005737, GO:0019898
IPR006884	Fzo/mitofusin HR2 domain	DC3	10141, 7260, 10090, 9595, 7070, 31234, 103372, 13616, 9402, 7217, 12957, 7668, 9986, 610380, 9258, 7159, 9615, 7209, 10181, 30611, 10029, 6183, 43151, 9601, 9606, 7230, 7238, 6239, 6238, 225400, 43179, 7220, 7955, 7227, 7222, 9785, 10228, 7029, 9103, 946362, 8083, 9544, 9541, 7234, 45351, 9031, 7165, 31033, 8090, 61853, 9483, 6279, 400682, 7176, 13686, 6669, 81824, 9823, 595528, 9913, 69293, 6293…	1.20.5.110	GO:0003924, GO:0006184, GO:0008053, GO:0005741, GO:0016021
IPR001605	Pleckstrin homology domain, spectrin-type	DC3	10141, 7260, 10090, 9595, 7070, 31234, 103372, 13616, 9402, 7217, 12957, 7668, 9986, 610380, 9258, 246409, 7159, 9615, 7209, 10181, 30611, 10029, 6183, 43151, 9601, 9606, 7230, 7238, 6239, 6238, 225400, 43179, 7220, 7955, 7227, 7222, 9785, 10228, 7029, 9103, 8083, 9544, 9541, 7234, 45351, 9031, 7165, 31033, 8090, 61853, 9483, 6279, 400682, 7176, 13686, 6669, 81824, 9823, 595528, 9913, 69293, 6293…	2.30.29.30	GO:0005515, GO:0005543
IPR015153	EF-hand domain, type 1	DC3	10141, 7260, 10090, 9595, 7070, 31234, 103372, 13616, 9402, 7217, 12957, 7668, 9986, 610380, 9258, 7159, 9615, 7209, 10181, 30611, 10029, 6183, 43151, 9601, 9606, 7230, 7238, 6239, 6238, 225400, 43179, 7220, 7955, 7227, 7222, 9785, 10228, 7029, 9103, 946362, 8083, 9544, 9541, 7234, 45351, 9031, 7165, 31033, 8090, 61853, 9483, 6279, 400682, 7176, 13686, 6669, 81824, 9823, 595528, 9913, 69293, 6293…	1.10.238.10	-
IPR015154	EF-hand domain, type 2	DC3	10141, 7260, 10090, 9595, 7070, 31234, 103372, 13616, 9402, 7217, 12957, 7668, 9986, 610380, 9258, 7159, 9615, 7209, 10181, 30611, 10029, 6183, 43151, 9601, 9606, 7230, 7238, 6239, 6238, 225400, 43179, 7220, 7955, 7227, 7222, 9785, 10228, 7029, 9103, 946362, 8083, 9544, 9541, 7234, 45351, 9031, 7165, 31033, 8090, 61853, 9483, 6279, 400682, 7176, 13686, 6669, 81824, 9823, 595528, 9913, 69293, 6293…	1.10.238.10	-
IPR002404	Insulin receptor substrate-1, PTB	DC3	10141, 7260, 10090, 9595, 7070, 31234, 103372, 13616, 9402, 7217, 12957, 7668, 9986, 610380, 9258, 7159, 9615, 7209, 10181, 30611, 10029, 6183, 43151, 9601, 9606, 7230, 7238, 6239, 6238, 225400, 43179, 7220, 7955, 7227, 7222, 9785, 10228, 7029, 9103, 946362, 8083, 9544, 9541, 7234, 45351, 9031, 7165, 31033, 8090, 61853, 9483, 6279, 400682, 7176, 13686, 6669, 81824, 9823, 595528, 9913, 69293, 1054…	2.30.29.30	GO:0005158
IPR001879	GPCR, family 2, extracellular hormone receptor domain	DC3	10141, 7260, 10090, 9595, 7070, 31234, 103372, 13616, 9402, 7217, 12957, 7668, 9986, 610380, 9258, 7159, 9615, 7209, 10181, 30611, 10029, 6183, 43151, 9601, 9606, 7230, 7238, 6239, 6238, 225400, 43179, 7220, 7955, 7227, 7222, 9785, 10228, 7029, 9103, 8083, 12968, 9544, 9541, 7234, 45351, 9031, 7165, 31033, 8090, 61853, 9483, 6279, 400682, 7176, 13686, 6669, 81824, 9823, 595528, 9913, 69293, 6293,…	-	GO:0004930, GO:0016020
IPR010912	Spen paralogue/orthologue C-terminal, metazoa	DC3	10141, 7260, 10090, 9595, 7070, 31234, 103372, 13616, 9402, 7217, 12957, 7668, 9986, 610380, 9258, 7159, 9615, 7209, 10181, 30611, 10029, 6183, 43151, 9601, 9606, 7230, 7238, 6239, 6238, 225400, 43179, 684364, 7220, 7955, 7227, 7222, 9785, 10228, 7029, 9103, 946362, 8083, 9544, 9541, 7234, 45351, 9031, 7165, 31033, 8090, 61853, 9483, 6279, 400682, 243265, 7176, 13686, 6669, 81824, 9823, 9913, 692…	2.40.290.10	-
IPR008952	Tetraspanin, EC2 domain	DC3	10141, 7260, 10090, 9595, 7070, 31234, 103372, 13616, 9402, 7217, 12957, 7668, 9986, 610380, 9258, 7159, 9615, 7209, 10181, 229533, 30611, 10029, 6183, 43151, 9601, 9606, 7230, 7238, 6239, 6238, 225400, 43179, 7220, 7955, 7227, 7222, 9785, 10228, 7029, 9103, 5722, 8083, 9544, 9541, 7234, 45351, 9031, 1028729, 7165, 31033, 8090, 61853, 9483, 6279, 400682, 7176, 13686, 6669, 9823, 595528, 9913, 692…	1.10.1450.10	GO:0016021
IPR008946	Nuclear hormone receptor, ligand-binding	DC3	10141, 7260, 10090, 9595, 7070, 31234, 103372, 13616, 4538, 4533, 9402, 7217, 12957, 7668, 9986, 610380, 9258, 7159, 9615, 7209, 10181, 30611, 10029, 6183, 43151, 9601, 9606, 7230, 7238, 6239, 6238, 225400, 43179, 7220, 7955, 7227, 7222, 9785, 10228, 7029, 9103, 8083, 39947, 9544, 9541, 7234, 45351, 9031, 7165, 31033, 8090, 61853, 9483, 6279, 400682, 7176, 15368, 13686, 6669, 9823, 9913, 69293, 6…	1.10.565.10, 3.30.50.10	GO:0003700, GO:0003707, GO:0005634
IPR000906	ZU5	DC3	477974, 10141, 7260, 10090, 9595, 7070, 31234, 103372, 13616, 9402, 448385, 7217, 12957, 7668, 9986, 610380, 9258, 7159, 9615, 7209, 10181, 30611, 10029, 6183, 43151, 9601, 9606, 7230, 7238, 6239, 6238, 225400, 43179, 7220, 7955, 7227, 7222, 9785, 10228, 7029, 9103, 8083, 9544, 9541, 7234, 45351, 9031, 7165, 31033, 8090, 61853, 9483, 6279, 400682, 7176, 13686, 6669, 9823, 9913, 69293, 6293, 9598,…	-	-
IPR011029	Death-like domain	DC3	10141, 7260, 10090, 9595, 7070, 31234, 103372, 13616, 9402, 7217, 12957, 7668, 9986, 610380, 9258, 7159, 9615, 7209, 10181, 30611, 10029, 220664, 6183, 43151, 9601, 9606, 7230, 7238, 6239, 6238, 225400, 43179, 7220, 7955, 7227, 7222, 9785, 10228, 7029, 9103, 8083, 405531, 9544, 9541, 7234, 45351, 9031, 7165, 31033, 8090, 61853, 9483, 6279, 400682, 7176, 13686, 6669, 9823, 9913, 69293, 6293, 9598,…	1.10.533.10, 1.20.5.530, 3.40.50.1460	-
IPR019018	Rab-binding domain FIP-RBD	DC3	10141, 7260, 10090, 9595, 7070, 31234, 103372, 13616, 9402, 7217, 12957, 7668, 9986, 610380, 9258, 7159, 9615, 7209, 10181, 30611, 10029, 360104, 6183, 43151, 9601, 9606, 7230, 7238, 6239, 6238, 225400, 43179, 7220, 7955, 7227, 7222, 9785, 10228, 7029, 9103, 946362, 8083, 9544, 9541, 7234, 45351, 9031, 7165, 31033, 8090, 61853, 9483, 400682, 7176, 13686, 6669, 81824, 9823, 9913, 69293, 6293, 9598…	-	-
[truncated: 5,326 more rows]
